# Supplementary material for: Identification of genetic markers of quinine partial resistance in Plasmodium falciparum
Source: Nat Microbiol. 2026 Jul 6;11(8):2213–31. doi: 10.1038/s41564-026-02410-7 (PMC13423875; doi:10.1038/s41564-026-02410-7)
Supplement: Supplementary file 3 — Supplementary Tables 1–20. [file 41564_2026_2410_MOESM3_ESM.xlsx]

## Sheet: Suppl Table 1
Supplementary Table 1 | P. falciparum oocyst, sporozoite, and asexual blood stage counts in mosquito and mouse infections.
Mouse	Method for infecting mice with sporozoites	Sporozoites per infection	Parasitemia after D7 exsanguination (%)
A	Mosquito bite (60 mosquitoes fed, 150 uL ketamine/xylazine, 17 min)	Estimate: ~60,000	0.345
B	Mosquito bite (60 mosquitoes fed, 150 uL ketamine/xylazine, 19 min)	Estimate: ~60,000	0.33
C	IV	200000	0.76
D	IV	200000	0.62
NF54 and Cam3.II gametocytes were mixed at a 1:1 ratio (0.3% gametocytemia each) and fed to 4-6 day old Anopheles stephensi mosquitoes for 1 hr.
Trial showed ~20 oocysts per mosquito and about ~85% mosquito infection rates.
35 mosquitoes were dissected and ~40,000 sporozoites were counted per mosquito.

## Sheet: Suppl Table 2
Supplementary Table 2 | The physical position of the 13,116 SNP markers used in the QTL analyses and the % parental, missing, or heterozygous allele frequency at each position among the 120 unique recombinant progeny.
SNP marker ID	Chr	Position	Reference allele	Alternate allele	% progeny with the NF54 allele	% progeny with the Cam3.II allele	% not detected or heterozygous	Parental line in which alternate was called
Pf3D7_01_v3_117048_G	1	117048	G	A	0.558333	0.433333	0.00833333	Cam3.II
Pf3D7_01_v3_117367_T	1	117367	T	A	0.566667	0.433333	0	Cam3.II
Pf3D7_01_v3_120397_G	1	120397	G	T	0.55	0.358333	0.0916667	Cam3.II
Pf3D7_01_v3_125757_T	1	125757	T	A	0.566667	0.425	0.00833333	Cam3.II
Pf3D7_01_v3_125809_T	1	125809	T	G	0.566667	0.425	0.00833333	Cam3.II
Pf3D7_01_v3_127725_G	1	127725	G	A	0.566667	0.433333	0	Cam3.II
Pf3D7_01_v3_130339_C	1	130339	C	T	0.566667	0.433333	0	Cam3.II
Pf3D7_01_v3_136531_C	1	136531	C	A	0.525	0.433333	0.0416667	Cam3.II
Pf3D7_01_v3_136551_C	1	136551	C	T	0.566667	0.425	0.00833333	Cam3.II
Pf3D7_01_v3_136587_C	1	136587	C	T	0.55	0.358333	0.0916667	Cam3.II
Pf3D7_01_v3_137258_G	1	137258	G	A	0.566667	0.433333	0	Cam3.II
Pf3D7_01_v3_138966_G	1	138966	G	C	0.566667	0.433333	0	Cam3.II
Pf3D7_01_v3_139191_C	1	139191	C	T	0.558333	0.433333	0.00833333	Cam3.II
Pf3D7_01_v3_140820_A	1	140820	A	C	0.575	0.416667	0.00833333	Cam3.II
Pf3D7_01_v3_144142_G	1	144142	G	A	0.566667	0.433333	0	Cam3.II
Pf3D7_01_v3_145227_C	1	145227	C	T	0.566667	0.433333	0	Cam3.II
Pf3D7_01_v3_148490_A	1	148490	A	C	0.566667	0.433333	0	Cam3.II
Pf3D7_01_v3_150409_T	1	150409	T	C	0.566667	0.433333	0	Cam3.II
Pf3D7_01_v3_151134_G	1	151134	G	A	0.558333	0.4	0.0416667	Cam3.II
Pf3D7_01_v3_155811_A	1	155811	A	C	0.566667	0.433333	0	Cam3.II
Pf3D7_01_v3_155877_G	1	155877	G	A	0.566667	0.433333	0	Cam3.II
Pf3D7_01_v3_155895_G	1	155895	G	A	0.566667	0.433333	0	Cam3.II
Pf3D7_01_v3_155939_G	1	155939	G	A	0.566667	0.433333	0	Cam3.II
Pf3D7_01_v3_155977_G	1	155977	G	A	0.566667	0.433333	0	Cam3.II
Pf3D7_01_v3_155978_C	1	155978	C	T	0.566667	0.433333	0	Cam3.II
Pf3D7_01_v3_156910_A	1	156910	A	G	0.566667	0.433333	0	Cam3.II
Pf3D7_01_v3_157827_C	1	157827	C	T	0.566667	0.433333	0	Cam3.II
Pf3D7_01_v3_158952_T	1	158952	T	C	0.566667	0.433333	0	Cam3.II
Pf3D7_01_v3_159516_A	1	159516	A	G	0.566667	0.416667	0.0166667	Cam3.II
Pf3D7_01_v3_160493_A	1	160493	A	T	0.55	0.425	0.025	Cam3.II
Pf3D7_01_v3_160497_A	1	160497	A	T	0.516667	0.433333	0.05	Cam3.II
Pf3D7_01_v3_160872_G	1	160872	G	A	0.541667	0.433333	0.025	Cam3.II
Pf3D7_01_v3_161480_G	1	161480	G	A	0.558333	0.441667	0	Cam3.II
Pf3D7_01_v3_161514_C	1	161514	C	A	0.558333	0.441667	0	Cam3.II
Pf3D7_01_v3_161523_C	1	161523	C	T	0.558333	0.433333	0.00833333	Cam3.II
Pf3D7_01_v3_161885_A	1	161885	A	G	0.558333	0.441667	0	Cam3.II
Pf3D7_01_v3_162981_C	1	162981	C	G	0.558333	0.433333	0.00833333	Cam3.II
Pf3D7_01_v3_163343_G	1	163343	G	A	0.558333	0.441667	0	Cam3.II
Pf3D7_01_v3_164024_A	1	164024	A	C	0.558333	0.441667	0	Cam3.II
Pf3D7_01_v3_164649_A	1	164649	A	C	0.558333	0.441667	0	Cam3.II
Pf3D7_01_v3_164650_A	1	164650	A	C	0.558333	0.441667	0	Cam3.II
Pf3D7_01_v3_164651_A	1	164651	A	T	0.558333	0.441667	0	Cam3.II
Pf3D7_01_v3_165366_T	1	165366	T	A	0.525	0.441667	0.0333333	Cam3.II
Pf3D7_01_v3_165543_A	1	165543	A	G	0.558333	0.441667	0	Cam3.II
Pf3D7_01_v3_165588_C	1	165588	C	T	0.558333	0.441667	0	Cam3.II
Pf3D7_01_v3_167139_A	1	167139	A	C	0.558333	0.441667	0	Cam3.II
Pf3D7_01_v3_167583_G	1	167583	G	T	0.558333	0.441667	0	Cam3.II
Pf3D7_01_v3_169979_A	1	169979	A	C	0.558333	0.441667	0	Cam3.II
Pf3D7_01_v3_170380_T	1	170380	T	A	0.558333	0.441667	0	Cam3.II
Pf3D7_01_v3_174913_T	1	174913	T	A	0.558333	0.441667	0	Cam3.II
Pf3D7_01_v3_177040_A	1	177040	A	C	0.55	0.45	0	Cam3.II
Pf3D7_01_v3_178146_C	1	178146	C	G	0.516667	0.45	0.0333333	Cam3.II
Pf3D7_01_v3_179346_G	1	179346	G	A	0.541667	0.458333	0	Cam3.II
Pf3D7_01_v3_179347_A	1	179347	A	G	0.541667	0.45	0.00833333	Cam3.II
Pf3D7_01_v3_179969_G	1	179969	G	A	0.541667	0.458333	0	Cam3.II
Pf3D7_01_v3_180034_A	1	180034	A	T	0.541667	0.458333	0	Cam3.II
Pf3D7_01_v3_180061_A	1	180061	A	C	0.541667	0.433333	0.025	Cam3.II
Pf3D7_01_v3_180062_A	1	180062	A	C	0.541667	0.45	0.00833333	Cam3.II
Pf3D7_01_v3_180063_C	1	180063	C	A	0.541667	0.458333	0	Cam3.II
Pf3D7_01_v3_180068_C	1	180068	C	G	0.541667	0.45	0.00833333	Cam3.II
Pf3D7_01_v3_180069_A	1	180069	A	G	0.541667	0.45	0.00833333	Cam3.II
Pf3D7_01_v3_180071_G	1	180071	G	A	0.541667	0.458333	0	Cam3.II
Pf3D7_01_v3_180159_C	1	180159	C	A	0.541667	0.45	0.00833333	Cam3.II
Pf3D7_01_v3_180160_T	1	180160	T	A	0.541667	0.441667	0.0166667	Cam3.II
Pf3D7_01_v3_180161_A	1	180161	A	G	0.541667	0.433333	0.025	Cam3.II
Pf3D7_01_v3_180162_C	1	180162	C	A	0.541667	0.458333	0	Cam3.II
Pf3D7_01_v3_180170_A	1	180170	A	C	0.541667	0.441667	0.0166667	Cam3.II
Pf3D7_01_v3_180174_T	1	180174	T	G	0.541667	0.433333	0.025	Cam3.II
Pf3D7_01_v3_180175_T	1	180175	T	G	0.541667	0.441667	0.0166667	Cam3.II
Pf3D7_01_v3_180181_T	1	180181	T	C	0.541667	0.45	0.00833333	Cam3.II
Pf3D7_01_v3_180183_C	1	180183	C	A	0.541667	0.45	0.00833333	Cam3.II
Pf3D7_01_v3_180186_A	1	180186	A	G	0.541667	0.45	0.00833333	Cam3.II
Pf3D7_01_v3_180277_G	1	180277	G	A	0.541667	0.458333	0	Cam3.II
Pf3D7_01_v3_180285_G	1	180285	G	T	0.541667	0.458333	0	Cam3.II
Pf3D7_01_v3_180288_A	1	180288	A	C	0.541667	0.45	0.00833333	Cam3.II
Pf3D7_01_v3_180297_A	1	180297	A	G	0.541667	0.433333	0.025	Cam3.II
Pf3D7_01_v3_180299_G	1	180299	G	C	0.541667	0.433333	0.025	Cam3.II
Pf3D7_01_v3_180304_G	1	180304	G	A	0.541667	0.433333	0.025	Cam3.II
Pf3D7_01_v3_180305_G	1	180305	G	A	0.541667	0.433333	0.025	Cam3.II
Pf3D7_01_v3_180306_A	1	180306	A	G	0.541667	0.433333	0.025	Cam3.II
Pf3D7_01_v3_180311_C	1	180311	C	A	0.541667	0.425	0.0333333	Cam3.II
Pf3D7_01_v3_180314_C	1	180314	C	A	0.541667	0.441667	0.0166667	Cam3.II
Pf3D7_01_v3_180328_G	1	180328	G	A	0.541667	0.458333	0	Cam3.II
Pf3D7_01_v3_180333_C	1	180333	C	T	0.541667	0.458333	0	Cam3.II
Pf3D7_01_v3_180379_T	1	180379	T	A	0.541667	0.458333	0	Cam3.II
Pf3D7_01_v3_181575_G	1	181575	G	T	0.541667	0.458333	0	Cam3.II
Pf3D7_01_v3_181781_T	1	181781	T	C	0.541667	0.458333	0	Cam3.II
Pf3D7_01_v3_181839_T	1	181839	T	C	0.533333	0.416667	0.05	Cam3.II
Pf3D7_01_v3_181991_G	1	181991	G	A	0.55	0.45	0	Cam3.II
Pf3D7_01_v3_182559_C	1	182559	C	T	0.533333	0.441667	0.025	Cam3.II
Pf3D7_01_v3_183986_G	1	183986	G	C	0.55	0.441667	0.00833333	Cam3.II
Pf3D7_01_v3_188871_G	1	188871	G	T	0.541667	0.45	0.00833333	Cam3.II
Pf3D7_01_v3_190260_G	1	190260	G	A	0.55	0.45	0	Cam3.II
Pf3D7_01_v3_190616_A	1	190616	A	G	0.541667	0.441667	0.0166667	Cam3.II
Pf3D7_01_v3_192111_T	1	192111	T	C	0.541667	0.458333	0	Cam3.II
Pf3D7_01_v3_193667_G	1	193667	G	C	0.541667	0.458333	0	Cam3.II
Pf3D7_01_v3_194117_T	1	194117	T	C	0.541667	0.458333	0	Cam3.II
Pf3D7_01_v3_196010_A	1	196010	A	C	0.541667	0.45	0.00833333	Cam3.II
Pf3D7_01_v3_196011_G	1	196011	G	A	0.541667	0.458333	0	Cam3.II
Pf3D7_01_v3_196981_G	1	196981	G	A	0.541667	0.458333	0	Cam3.II
Pf3D7_01_v3_199741_C	1	199741	C	T	0.508333	0.441667	0.05	Cam3.II
Pf3D7_01_v3_199749_A	1	199749	A	G	0.541667	0.45	0.00833333	Cam3.II
Pf3D7_01_v3_213512_G	1	213512	G	T	0.525	0.441667	0.0333333	Cam3.II
Pf3D7_01_v3_216754_T	1	216754	T	G	0.533333	0.466667	0	Cam3.II
Pf3D7_01_v3_218423_G	1	218423	G	A	0.525	0.475	0	Cam3.II
Pf3D7_01_v3_219593_C	1	219593	C	T	0.516667	0.466667	0.0166667	Cam3.II
Pf3D7_01_v3_225064_A	1	225064	A	G	0.516667	0.433333	0.05	Cam3.II
Pf3D7_01_v3_226913_C	1	226913	C	T	0.525	0.475	0	Cam3.II
Pf3D7_01_v3_226924_G	1	226924	G	A	0.516667	0.475	0.00833333	Cam3.II
Pf3D7_01_v3_227206_C	1	227206	C	T	0.525	0.475	0	Cam3.II
Pf3D7_01_v3_227358_A	1	227358	A	G	0.516667	0.475	0.00833333	Cam3.II
Pf3D7_01_v3_227872_G	1	227872	G	A	0.516667	0.475	0.00833333	Cam3.II
Pf3D7_01_v3_231483_A	1	231483	A	T	0.516667	0.475	0.00833333	Cam3.II
Pf3D7_01_v3_235679_G	1	235679	G	T	0.516667	0.483333	0	Cam3.II
Pf3D7_01_v3_237558_T	1	237558	T	A	0.516667	0.483333	0	Cam3.II
Pf3D7_01_v3_248896_A	1	248896	A	G	0.45	0.458333	0.0916667	Cam3.II
Pf3D7_01_v3_253446_G	1	253446	G	A	0.533333	0.466667	0	Cam3.II
Pf3D7_01_v3_255747_G	1	255747	G	C	0.533333	0.466667	0	Cam3.II
Pf3D7_01_v3_261092_A	1	261092	A	G	0.525	0.475	0	Cam3.II
Pf3D7_01_v3_261887_A	1	261887	A	T	0.525	0.458333	0.0166667	Cam3.II
Pf3D7_01_v3_266480_A	1	266480	A	T	0.525	0.475	0	Cam3.II
Pf3D7_01_v3_271165_T	1	271165	T	C	0.533333	0.45	0.0166667	Cam3.II
Pf3D7_01_v3_274550_C	1	274550	C	A	0.541667	0.458333	0	Cam3.II
Pf3D7_01_v3_275206_C	1	275206	C	G	0.541667	0.458333	0	Cam3.II
Pf3D7_01_v3_276134_A	1	276134	A	C	0.533333	0.466667	0	Cam3.II
Pf3D7_01_v3_276845_G	1	276845	G	A	0.533333	0.466667	0	Cam3.II
Pf3D7_01_v3_278302_C	1	278302	C	A	0.533333	0.466667	0	Cam3.II
Pf3D7_01_v3_280237_C	1	280237	C	T	0.533333	0.466667	0	Cam3.II
Pf3D7_01_v3_281975_A	1	281975	A	T	0.533333	0.466667	0	Cam3.II
Pf3D7_01_v3_282004_G	1	282004	G	A	0.533333	0.466667	0	Cam3.II
Pf3D7_01_v3_283144_C	1	283144	C	G	0.533333	0.433333	0.0333333	Cam3.II
Pf3D7_01_v3_290088_T	1	290088	T	A	0.525	0.466667	0.00833333	Cam3.II
Pf3D7_01_v3_291547_G	1	291547	G	A	0.508333	0.475	0.0166667	Cam3.II
Pf3D7_01_v3_295215_T	1	295215	T	A	0.525	0.433333	0.0416667	Cam3.II
Pf3D7_01_v3_295219_T	1	295219	T	A	0.516667	0.433333	0.05	Cam3.II
Pf3D7_01_v3_295449_C	1	295449	C	A	0.525	0.475	0	Cam3.II
Pf3D7_01_v3_296323_A	1	296323	A	T	0.525	0.475	0	Cam3.II
Pf3D7_01_v3_297614_T	1	297614	T	G	0.525	0.475	0	Cam3.II
Pf3D7_01_v3_298373_G	1	298373	G	A	0.525	0.458333	0.0166667	Cam3.II
Pf3D7_01_v3_307173_G	1	307173	G	A	0.533333	0.466667	0	Cam3.II
Pf3D7_01_v3_308232_C	1	308232	C	T	0.533333	0.466667	0	Cam3.II
Pf3D7_01_v3_308385_G	1	308385	G	C	0.533333	0.466667	0	Cam3.II
Pf3D7_01_v3_308621_C	1	308621	C	T	0.533333	0.466667	0	Cam3.II
Pf3D7_01_v3_312545_C	1	312545	C	T	0.533333	0.466667	0	Cam3.II
Pf3D7_01_v3_316507_T	1	316507	T	G	0.525	0.475	0	Cam3.II
Pf3D7_01_v3_316510_T	1	316510	T	G	0.525	0.475	0	Cam3.II
Pf3D7_01_v3_326354_A	1	326354	A	C	0.491667	0.458333	0.05	Cam3.II
Pf3D7_01_v3_328099_A	1	328099	A	T	0.491667	0.508333	0	Cam3.II
Pf3D7_01_v3_335392_T	1	335392	T	A	0.483333	0.508333	0.00833333	Cam3.II
Pf3D7_01_v3_335853_A	1	335853	A	T	0.483333	0.5	0.0166667	Cam3.II
Pf3D7_01_v3_339060_T	1	339060	T	C	0.491667	0.441667	0.0666667	Cam3.II
Pf3D7_01_v3_339074_G	1	339074	G	A	0.491667	0.508333	0	Cam3.II
Pf3D7_01_v3_339436_A	1	339436	A	G	0.491667	0.508333	0	Cam3.II
Pf3D7_01_v3_340026_T	1	340026	T	G	0.491667	0.508333	0	Cam3.II
Pf3D7_01_v3_345583_G	1	345583	G	A	0.5	0.5	0	Cam3.II
Pf3D7_01_v3_345730_A	1	345730	A	G	0.491667	0.5	0.00833333	Cam3.II
Pf3D7_01_v3_347623_A	1	347623	A	T	0.458333	0.491667	0.05	Cam3.II
Pf3D7_01_v3_349247_C	1	349247	C	T	0.491667	0.508333	0	Cam3.II
Pf3D7_01_v3_351303_T	1	351303	T	A	0.475	0.483333	0.0416667	Cam3.II
Pf3D7_01_v3_356148_T	1	356148	T	G	0.483333	0.516667	0	Cam3.II
Pf3D7_01_v3_358295_T	1	358295	T	A	0.483333	0.516667	0	Cam3.II
Pf3D7_01_v3_359835_C	1	359835	C	A	0.483333	0.5	0.0166667	Cam3.II
Pf3D7_01_v3_364085_G	1	364085	G	A	0.483333	0.516667	0	Cam3.II
Pf3D7_01_v3_364586_G	1	364586	G	C	0.483333	0.516667	0	Cam3.II
Pf3D7_01_v3_367708_T	1	367708	T	C	0.483333	0.508333	0.00833333	Cam3.II
Pf3D7_01_v3_368823_C	1	368823	C	T	0.483333	0.516667	0	Cam3.II
Pf3D7_01_v3_369091_A	1	369091	A	C	0.483333	0.508333	0.00833333	Cam3.II
Pf3D7_01_v3_372580_C	1	372580	C	T	0.483333	0.516667	0	Cam3.II
Pf3D7_01_v3_374504_A	1	374504	A	G	0.475	0.525	0	Cam3.II
Pf3D7_01_v3_374924_A	1	374924	A	T	0.466667	0.45	0.0833333	Cam3.II
Pf3D7_01_v3_375155_T	1	375155	T	A	0.466667	0.458333	0.075	Cam3.II
Pf3D7_01_v3_375247_T	1	375247	T	A	0.466667	0.525	0.00833333	Cam3.II
Pf3D7_01_v3_384921_T	1	384921	T	A	0.475	0.525	0	Cam3.II
Pf3D7_01_v3_385866_A	1	385866	A	T	0.475	0.525	0	Cam3.II
Pf3D7_01_v3_387722_C	1	387722	C	T	0.483333	0.516667	0	Cam3.II
Pf3D7_01_v3_388094_A	1	388094	A	T	0.483333	0.425	0.0916667	Cam3.II
Pf3D7_01_v3_392877_C	1	392877	C	A	0.483333	0.516667	0	Cam3.II
Pf3D7_01_v3_395768_A	1	395768	A	T	0.466667	0.533333	0	Cam3.II
Pf3D7_01_v3_396490_T	1	396490	T	G	0.45	0.458333	0.0916667	Cam3.II
Pf3D7_01_v3_397254_A	1	397254	A	G	0.458333	0.541667	0	Cam3.II
Pf3D7_01_v3_402224_G	1	402224	G	A	0.458333	0.541667	0	Cam3.II
Pf3D7_01_v3_403467_A	1	403467	A	G	0.458333	0.541667	0	Cam3.II
Pf3D7_01_v3_404576_G	1	404576	G	T	0.458333	0.541667	0	Cam3.II
Pf3D7_01_v3_406699_A	1	406699	A	G	0.475	0.525	0	Cam3.II
Pf3D7_01_v3_407719_G	1	407719	G	T	0.475	0.525	0	Cam3.II
Pf3D7_01_v3_409173_G	1	409173	G	A	0.466667	0.533333	0	Cam3.II
Pf3D7_01_v3_410209_G	1	410209	G	T	0.458333	0.483333	0.0583333	Cam3.II
Pf3D7_01_v3_411392_A	1	411392	A	G	0.475	0.525	0	Cam3.II
Pf3D7_01_v3_411659_G	1	411659	G	A	0.475	0.525	0	Cam3.II
Pf3D7_01_v3_411739_A	1	411739	A	G	0.475	0.483333	0.0416667	Cam3.II
Pf3D7_01_v3_411741_G	1	411741	G	A	0.475	0.475	0.05	Cam3.II
Pf3D7_01_v3_415694_T	1	415694	T	A	0.475	0.525	0	Cam3.II
Pf3D7_01_v3_422046_C	1	422046	C	T	0.483333	0.508333	0.00833333	Cam3.II
Pf3D7_01_v3_424114_C	1	424114	C	T	0.483333	0.5	0.0166667	Cam3.II
Pf3D7_01_v3_432818_G	1	432818	G	A	0.475	0.525	0	Cam3.II
Pf3D7_01_v3_434100_G	1	434100	G	C	0.483333	0.516667	0	Cam3.II
Pf3D7_01_v3_434292_T	1	434292	T	C	0.483333	0.425	0.0916667	Cam3.II
Pf3D7_01_v3_434855_C	1	434855	C	T	0.483333	0.516667	0	Cam3.II
Pf3D7_01_v3_438839_G	1	438839	G	A	0.483333	0.516667	0	Cam3.II
Pf3D7_01_v3_441367_T	1	441367	T	A	0.483333	0.516667	0	Cam3.II
Pf3D7_01_v3_442841_T	1	442841	T	G	0.475	0.525	0	Cam3.II
Pf3D7_01_v3_445781_C	1	445781	C	T	0.475	0.525	0	Cam3.II
Pf3D7_01_v3_445786_T	1	445786	T	C	0.475	0.525	0	Cam3.II
Pf3D7_01_v3_455877_A	1	455877	A	C	0.475	0.525	0	Cam3.II
Pf3D7_01_v3_465296_C	1	465296	C	T	0.475	0.525	0	Cam3.II
Pf3D7_01_v3_465699_A	1	465699	A	G	0.475	0.525	0	Cam3.II
Pf3D7_01_v3_466034_T	1	466034	T	G	0.475	0.525	0	Cam3.II
Pf3D7_01_v3_470663_T	1	470663	T	C	0.475	0.525	0	Cam3.II
Pf3D7_01_v3_472576_A	1	472576	A	T	0.475	0.525	0	Cam3.II
Pf3D7_01_v3_472583_A	1	472583	A	G	0.475	0.525	0	Cam3.II
Pf3D7_01_v3_478417_A	1	478417	A	G	0.475	0.483333	0.0416667	Cam3.II
Pf3D7_01_v3_478423_C	1	478423	C	T	0.475	0.5	0.025	Cam3.II
Pf3D7_01_v3_478424_C	1	478424	C	G	0.475	0.491667	0.0333333	Cam3.II
Pf3D7_01_v3_481542_C	1	481542	C	T	0.466667	0.533333	0	Cam3.II
Pf3D7_01_v3_520362_A	1	520362	A	T	0.458333	0.541667	0	Cam3.II
Pf3D7_01_v3_522098_C	1	522098	C	A	0.466667	0.533333	0	Cam3.II
Pf3D7_01_v3_522572_G	1	522572	G	T	0.475	0.525	0	Cam3.II
Pf3D7_01_v3_522573_T	1	522573	T	A	0.475	0.525	0	Cam3.II
Pf3D7_01_v3_523335_T	1	523335	T	A	0.466667	0.533333	0	Cam3.II
Pf3D7_01_v3_523385_G	1	523385	G	A	0.466667	0.533333	0	Cam3.II
Pf3D7_01_v3_524112_T	1	524112	T	C	0.466667	0.533333	0	Cam3.II
Pf3D7_01_v3_524116_T	1	524116	T	C	0.466667	0.533333	0	Cam3.II
Pf3D7_01_v3_524258_A	1	524258	A	T	0.466667	0.508333	0.025	Cam3.II
Pf3D7_01_v3_524344_A	1	524344	A	T	0.466667	0.533333	0	Cam3.II
Pf3D7_01_v3_524415_C	1	524415	C	T	0.466667	0.525	0.00833333	Cam3.II
Pf3D7_01_v3_524434_A	1	524434	A	T	0.466667	0.533333	0	Cam3.II
Pf3D7_01_v3_524470_T	1	524470	T	A	0.466667	0.45	0.0833333	Cam3.II
Pf3D7_01_v3_524943_A	1	524943	A	G	0.466667	0.525	0.00833333	Cam3.II
Pf3D7_01_v3_526055_G	1	526055	G	A	0.466667	0.533333	0	Cam3.II
Pf3D7_01_v3_527830_C	1	527830	C	T	0.466667	0.533333	0	Cam3.II
Pf3D7_01_v3_528041_C	1	528041	C	A	0.466667	0.533333	0	Cam3.II
Pf3D7_01_v3_528050_G	1	528050	G	C	0.466667	0.533333	0	Cam3.II
Pf3D7_01_v3_528069_A	1	528069	A	T	0.466667	0.533333	0	Cam3.II
Pf3D7_01_v3_528354_G	1	528354	G	A	0.466667	0.533333	0	Cam3.II
Pf3D7_01_v3_528416_A	1	528416	A	G	0.466667	0.533333	0	Cam3.II
Pf3D7_01_v3_528425_T	1	528425	T	C	0.466667	0.533333	0	Cam3.II
Pf3D7_01_v3_528580_A	1	528580	A	G	0.466667	0.533333	0	Cam3.II
Pf3D7_01_v3_528599_A	1	528599	A	T	0.466667	0.533333	0	Cam3.II
Pf3D7_01_v3_528619_A	1	528619	A	C	0.466667	0.533333	0	Cam3.II
Pf3D7_01_v3_528934_C	1	528934	C	G	0.466667	0.525	0.00833333	Cam3.II
Pf3D7_01_v3_529055_C	1	529055	C	A	0.466667	0.533333	0	Cam3.II
Pf3D7_01_v3_529194_A	1	529194	A	C	0.466667	0.533333	0	Cam3.II
Pf3D7_01_v3_529279_C	1	529279	C	G	0.466667	0.533333	0	Cam3.II
Pf3D7_01_v3_529297_A	1	529297	A	G	0.466667	0.525	0.00833333	Cam3.II
Pf3D7_01_v3_529726_G	1	529726	G	A	0.475	0.525	0	Cam3.II
Pf3D7_01_v3_529754_A	1	529754	A	G	0.475	0.433333	0.0916667	Cam3.II
Pf3D7_01_v3_529792_A	1	529792	A	C	0.483333	0.516667	0	Cam3.II
Pf3D7_01_v3_529794_C	1	529794	C	A	0.483333	0.516667	0	Cam3.II
Pf3D7_01_v3_529875_A	1	529875	A	T	0.483333	0.516667	0	Cam3.II
Pf3D7_01_v3_529907_C	1	529907	C	A	0.483333	0.516667	0	Cam3.II
Pf3D7_01_v3_530227_C	1	530227	C	G	0.483333	0.516667	0	Cam3.II
Pf3D7_01_v3_530229_C	1	530229	C	A	0.483333	0.516667	0	Cam3.II
Pf3D7_01_v3_530233_A	1	530233	A	G	0.483333	0.516667	0	Cam3.II
Pf3D7_01_v3_530243_A	1	530243	A	G	0.483333	0.516667	0	Cam3.II
Pf3D7_01_v3_530247_A	1	530247	A	G	0.483333	0.516667	0	Cam3.II
Pf3D7_01_v3_530273_T	1	530273	T	A	0.483333	0.516667	0	Cam3.II
Pf3D7_01_v3_530286_G	1	530286	G	A	0.483333	0.516667	0	Cam3.II
Pf3D7_01_v3_530293_C	1	530293	C	T	0.483333	0.516667	0	Cam3.II
Pf3D7_01_v3_530298_C	1	530298	C	A	0.483333	0.516667	0	Cam3.II
Pf3D7_01_v3_530311_A	1	530311	A	G	0.483333	0.508333	0.00833333	Cam3.II
Pf3D7_01_v3_530312_A	1	530312	A	G	0.483333	0.5	0.0166667	Cam3.II
Pf3D7_01_v3_530313_A	1	530313	A	G	0.483333	0.5	0.0166667	Cam3.II
Pf3D7_01_v3_530322_T	1	530322	T	A	0.483333	0.516667	0	Cam3.II
Pf3D7_01_v3_530363_A	1	530363	A	G	0.483333	0.516667	0	Cam3.II
Pf3D7_01_v3_530367_A	1	530367	A	G	0.483333	0.516667	0	Cam3.II
Pf3D7_01_v3_530368_T	1	530368	T	A	0.483333	0.516667	0	Cam3.II
Pf3D7_01_v3_530372_C	1	530372	C	G	0.483333	0.516667	0	Cam3.II
Pf3D7_01_v3_530375_A	1	530375	A	G	0.483333	0.516667	0	Cam3.II
Pf3D7_01_v3_530378_G	1	530378	G	A	0.483333	0.516667	0	Cam3.II
Pf3D7_01_v3_530428_T	1	530428	T	A	0.483333	0.516667	0	Cam3.II
Pf3D7_01_v3_530441_A	1	530441	A	C	0.483333	0.516667	0	Cam3.II
Pf3D7_01_v3_530449_A	1	530449	A	C	0.483333	0.516667	0	Cam3.II
Pf3D7_01_v3_530450_G	1	530450	G	A	0.483333	0.508333	0.00833333	Cam3.II
Pf3D7_01_v3_530451_A	1	530451	A	G	0.483333	0.508333	0.00833333	Cam3.II
Pf3D7_01_v3_530455_T	1	530455	T	C	0.483333	0.516667	0	Cam3.II
Pf3D7_01_v3_530463_G	1	530463	G	A	0.483333	0.516667	0	Cam3.II
Pf3D7_01_v3_530484_C	1	530484	C	T	0.475	0.516667	0.00833333	Cam3.II
Pf3D7_01_v3_530521_C	1	530521	C	G	0.483333	0.516667	0	Cam3.II
Pf3D7_01_v3_530528_G	1	530528	G	A	0.483333	0.5	0.0166667	Cam3.II
Pf3D7_01_v3_530529_A	1	530529	A	C	0.475	0.5	0.025	Cam3.II
Pf3D7_01_v3_530530_C	1	530530	C	A	0.475	0.5	0.025	Cam3.II
Pf3D7_01_v3_530537_G	1	530537	G	A	0.483333	0.508333	0.00833333	Cam3.II
Pf3D7_01_v3_530545_T	1	530545	T	C	0.483333	0.516667	0	Cam3.II
Pf3D7_01_v3_530550_T	1	530550	T	C	0.483333	0.516667	0	Cam3.II
Pf3D7_01_v3_530554_C	1	530554	C	A	0.483333	0.516667	0	Cam3.II
Pf3D7_01_v3_530605_G	1	530605	G	A	0.483333	0.516667	0	Cam3.II
Pf3D7_01_v3_530611_C	1	530611	C	A	0.483333	0.491667	0.025	Cam3.II
Pf3D7_01_v3_530614_C	1	530614	C	T	0.483333	0.475	0.0416667	Cam3.II
Pf3D7_01_v3_530617_C	1	530617	C	A	0.483333	0.45	0.0666667	Cam3.II
Pf3D7_01_v3_530640_A	1	530640	A	C	0.483333	0.516667	0	Cam3.II
Pf3D7_01_v3_530891_C	1	530891	C	G	0.483333	0.516667	0	Cam3.II
Pf3D7_01_v3_530902_G	1	530902	G	T	0.483333	0.516667	0	Cam3.II
Pf3D7_01_v3_530923_C	1	530923	C	T	0.483333	0.516667	0	Cam3.II
Pf3D7_01_v3_530940_A	1	530940	A	C	0.483333	0.516667	0	Cam3.II
Pf3D7_01_v3_530949_A	1	530949	A	G	0.483333	0.508333	0.00833333	Cam3.II
Pf3D7_01_v3_530964_C	1	530964	C	A	0.483333	0.516667	0	Cam3.II
Pf3D7_01_v3_530967_C	1	530967	C	A	0.483333	0.508333	0.00833333	Cam3.II
Pf3D7_01_v3_530975_T	1	530975	T	C	0.483333	0.516667	0	Cam3.II
Pf3D7_01_v3_530980_C	1	530980	C	T	0.483333	0.516667	0	Cam3.II
Pf3D7_01_v3_530982_G	1	530982	G	A	0.483333	0.508333	0.00833333	Cam3.II
Pf3D7_01_v3_530992_C	1	530992	C	T	0.483333	0.508333	0.00833333	Cam3.II
Pf3D7_01_v3_530994_A	1	530994	A	G	0.483333	0.516667	0	Cam3.II
Pf3D7_01_v3_531060_A	1	531060	A	C	0.483333	0.516667	0	Cam3.II
Pf3D7_01_v3_531070_T	1	531070	T	A	0.483333	0.483333	0.0333333	Cam3.II
Pf3D7_01_v3_531072_A	1	531072	A	T	0.483333	0.5	0.0166667	Cam3.II
Pf3D7_01_v3_531073_A	1	531073	A	T	0.483333	0.508333	0.00833333	Cam3.II
Pf3D7_01_v3_531079_T	1	531079	T	A	0.483333	0.5	0.0166667	Cam3.II
Pf3D7_01_v3_531083_G	1	531083	G	A	0.483333	0.5	0.0166667	Cam3.II
Pf3D7_01_v3_531087_C	1	531087	C	A	0.483333	0.508333	0.00833333	Cam3.II
Pf3D7_01_v3_531103_T	1	531103	T	A	0.483333	0.5	0.0166667	Cam3.II
Pf3D7_01_v3_531142_A	1	531142	A	T	0.483333	0.508333	0.00833333	Cam3.II
Pf3D7_01_v3_531145_A	1	531145	A	T	0.483333	0.508333	0.00833333	Cam3.II
Pf3D7_01_v3_531150_A	1	531150	A	G	0.483333	0.5	0.0166667	Cam3.II
Pf3D7_01_v3_531155_A	1	531155	A	G	0.483333	0.508333	0.00833333	Cam3.II
Pf3D7_01_v3_531416_G	1	531416	G	A	0.483333	0.508333	0.00833333	Cam3.II
Pf3D7_01_v3_531418_C	1	531418	C	T	0.483333	0.508333	0.00833333	Cam3.II
Pf3D7_01_v3_531433_A	1	531433	A	T	0.483333	0.508333	0.00833333	Cam3.II
Pf3D7_01_v3_531555_A	1	531555	A	T	0.483333	0.516667	0	Cam3.II
Pf3D7_01_v3_531565_T	1	531565	T	A	0.483333	0.516667	0	Cam3.II
Pf3D7_01_v3_531735_T	1	531735	T	A	0.475	0.516667	0.00833333	Cam3.II
Pf3D7_01_v3_531752_G	1	531752	G	A	0.483333	0.516667	0	Cam3.II
Pf3D7_01_v3_531753_C	1	531753	C	G	0.483333	0.516667	0	Cam3.II
Pf3D7_01_v3_531892_G	1	531892	G	T	0.483333	0.516667	0	Cam3.II
Pf3D7_01_v3_531894_A	1	531894	A	G	0.483333	0.516667	0	Cam3.II
Pf3D7_01_v3_531943_T	1	531943	T	G	0.483333	0.516667	0	Cam3.II
Pf3D7_01_v3_531963_G	1	531963	G	A	0.483333	0.516667	0	Cam3.II
Pf3D7_01_v3_532153_A	1	532153	A	T	0.483333	0.516667	0	Cam3.II
Pf3D7_01_v3_532154_A	1	532154	A	G	0.483333	0.516667	0	Cam3.II
Pf3D7_01_v3_532161_A	1	532161	A	G	0.483333	0.516667	0	Cam3.II
Pf3D7_01_v3_532260_C	1	532260	C	T	0.483333	0.516667	0	Cam3.II
Pf3D7_01_v3_532432_T	1	532432	T	C	0.483333	0.516667	0	Cam3.II
Pf3D7_01_v3_532447_A	1	532447	A	G	0.483333	0.516667	0	Cam3.II
Pf3D7_01_v3_532482_T	1	532482	T	G	0.483333	0.516667	0	Cam3.II
Pf3D7_01_v3_532605_G	1	532605	G	A	0.483333	0.516667	0	Cam3.II
Pf3D7_01_v3_532608_G	1	532608	G	T	0.483333	0.516667	0	Cam3.II
Pf3D7_01_v3_532656_G	1	532656	G	A	0.483333	0.508333	0.00833333	Cam3.II
Pf3D7_01_v3_532753_A	1	532753	A	G	0.483333	0.516667	0	Cam3.II
Pf3D7_01_v3_532759_C	1	532759	C	A	0.483333	0.516667	0	Cam3.II
Pf3D7_01_v3_532767_T	1	532767	T	A	0.483333	0.516667	0	Cam3.II
Pf3D7_01_v3_532799_G	1	532799	G	A	0.483333	0.516667	0	Cam3.II
Pf3D7_01_v3_532989_G	1	532989	G	A	0.483333	0.516667	0	Cam3.II
Pf3D7_01_v3_532995_C	1	532995	C	T	0.483333	0.516667	0	Cam3.II
Pf3D7_01_v3_533003_C	1	533003	C	T	0.483333	0.516667	0	Cam3.II
Pf3D7_01_v3_533141_A	1	533141	A	C	0.483333	0.516667	0	Cam3.II
Pf3D7_01_v3_533536_G	1	533536	G	A	0.458333	0.483333	0.0583333	Cam3.II
Pf3D7_01_v3_533539_G	1	533539	G	A	0.483333	0.5	0.0166667	Cam3.II
Pf3D7_01_v3_533559_G	1	533559	G	T	0.475	0.516667	0.00833333	Cam3.II
Pf3D7_01_v3_533956_A	1	533956	A	G	0.483333	0.516667	0	Cam3.II
Pf3D7_01_v3_534237_C	1	534237	C	T	0.483333	0.516667	0	Cam3.II
Pf3D7_01_v3_534245_C	1	534245	C	T	0.483333	0.516667	0	Cam3.II
Pf3D7_01_v3_534312_A	1	534312	A	G	0.483333	0.516667	0	Cam3.II
Pf3D7_01_v3_534444_T	1	534444	T	C	0.483333	0.516667	0	Cam3.II
Pf3D7_01_v3_534777_C	1	534777	C	A	0.483333	0.516667	0	Cam3.II
Pf3D7_01_v3_534856_A	1	534856	A	C	0.483333	0.516667	0	Cam3.II
Pf3D7_01_v3_535211_C	1	535211	C	T	0.483333	0.516667	0	Cam3.II
Pf3D7_01_v3_535361_G	1	535361	G	A	0.475	0.5	0.025	Cam3.II
Pf3D7_01_v3_535598_T	1	535598	T	G	0.483333	0.516667	0	Cam3.II
Pf3D7_01_v3_535884_T	1	535884	T	C	0.483333	0.508333	0.00833333	Cam3.II
Pf3D7_01_v3_536003_T	1	536003	T	C	0.483333	0.516667	0	Cam3.II
Pf3D7_01_v3_536106_G	1	536106	G	A	0.483333	0.516667	0	Cam3.II
Pf3D7_01_v3_536113_G	1	536113	G	A	0.483333	0.516667	0	Cam3.II
Pf3D7_01_v3_536150_A	1	536150	A	G	0.483333	0.516667	0	Cam3.II
Pf3D7_01_v3_536746_T	1	536746	T	A	0.475	0.508333	0.0166667	Cam3.II
Pf3D7_01_v3_537226_A	1	537226	A	T	0.483333	0.516667	0	Cam3.II
Pf3D7_01_v3_537322_G	1	537322	G	A	0.483333	0.516667	0	Cam3.II
Pf3D7_01_v3_537427_A	1	537427	A	G	0.483333	0.516667	0	Cam3.II
Pf3D7_01_v3_540459_C	1	540459	C	T	0.491667	0.508333	0	Cam3.II
Pf3D7_01_v3_542327_C	1	542327	C	T	0.475	0.508333	0.0166667	Cam3.II
Pf3D7_02_v3_75556_A	2	75556	A	T	0.5	0.466667	0.0333333	Cam3.II
Pf3D7_02_v3_77064_G	2	77064	G	T	0.508333	0.466667	0.025	Cam3.II
Pf3D7_02_v3_78037_A	2	78037	A	G	0.508333	0.483333	0.00833333	Cam3.II
Pf3D7_02_v3_78053_A	2	78053	A	T	0.508333	0.483333	0.00833333	Cam3.II
Pf3D7_02_v3_78076_C	2	78076	C	A	0.508333	0.483333	0.00833333	Cam3.II
Pf3D7_02_v3_78077_A	2	78077	A	G	0.508333	0.483333	0.00833333	Cam3.II
Pf3D7_02_v3_78081_A	2	78081	A	T	0.508333	0.483333	0.00833333	Cam3.II
Pf3D7_02_v3_78083_C	2	78083	C	A	0.508333	0.483333	0.00833333	Cam3.II
Pf3D7_02_v3_78086_G	2	78086	G	A	0.508333	0.483333	0.00833333	Cam3.II
Pf3D7_02_v3_78099_C	2	78099	C	T	0.508333	0.483333	0.00833333	Cam3.II
Pf3D7_02_v3_78107_C	2	78107	C	T	0.508333	0.483333	0.00833333	Cam3.II
Pf3D7_02_v3_78111_T	2	78111	T	C	0.508333	0.483333	0.00833333	Cam3.II
Pf3D7_02_v3_78118_A	2	78118	A	G	0.508333	0.483333	0.00833333	Cam3.II
Pf3D7_02_v3_78120_T	2	78120	T	C	0.508333	0.483333	0.00833333	Cam3.II
Pf3D7_02_v3_78171_A	2	78171	A	T	0.508333	0.483333	0.00833333	Cam3.II
Pf3D7_02_v3_78174_C	2	78174	C	T	0.508333	0.483333	0.00833333	Cam3.II
Pf3D7_02_v3_78178_T	2	78178	T	A	0.508333	0.483333	0.00833333	Cam3.II
Pf3D7_02_v3_78180_T	2	78180	T	G	0.508333	0.483333	0.00833333	Cam3.II
Pf3D7_02_v3_78189_T	2	78189	T	A	0.508333	0.483333	0.00833333	Cam3.II
Pf3D7_02_v3_79356_T	2	79356	T	A	0.508333	0.483333	0.00833333	Cam3.II
Pf3D7_02_v3_86870_C	2	86870	C	T	0.508333	0.483333	0.00833333	Cam3.II
Pf3D7_02_v3_106230_T	2	106230	T	G	0.508333	0.491667	0	Cam3.II
Pf3D7_02_v3_109073_G	2	109073	G	C	0.508333	0.491667	0	Cam3.II
Pf3D7_02_v3_109248_C	2	109248	C	G	0.508333	0.491667	0	Cam3.II
Pf3D7_02_v3_109634_G	2	109634	G	C	0.508333	0.491667	0	Cam3.II
Pf3D7_02_v3_109659_T	2	109659	T	C	0.508333	0.491667	0	Cam3.II
Pf3D7_02_v3_109853_C	2	109853	C	T	0.508333	0.491667	0	Cam3.II
Pf3D7_02_v3_109917_C	2	109917	C	T	0.508333	0.491667	0	Cam3.II
Pf3D7_02_v3_109931_T	2	109931	T	G	0.508333	0.491667	0	Cam3.II
Pf3D7_02_v3_110045_G	2	110045	G	T	0.508333	0.483333	0.00833333	Cam3.II
Pf3D7_02_v3_120086_A	2	120086	A	T	0.508333	0.458333	0.0333333	Cam3.II
Pf3D7_02_v3_120514_T	2	120514	T	G	0.508333	0.491667	0	Cam3.II
Pf3D7_02_v3_121094_C	2	121094	C	A	0.508333	0.491667	0	Cam3.II
Pf3D7_02_v3_126212_A	2	126212	A	G	0.508333	0.491667	0	Cam3.II
Pf3D7_02_v3_126232_A	2	126232	A	T	0.508333	0.491667	0	Cam3.II
Pf3D7_02_v3_128918_T	2	128918	T	C	0.508333	0.466667	0.025	Cam3.II
Pf3D7_02_v3_131505_T	2	131505	T	A	0.508333	0.466667	0.025	Cam3.II
Pf3D7_02_v3_131808_C	2	131808	C	T	0.458333	0.458333	0.0833333	Cam3.II
Pf3D7_02_v3_131819_T	2	131819	T	A	0.508333	0.458333	0.0333333	Cam3.II
Pf3D7_02_v3_131844_A	2	131844	A	T	0.483333	0.441667	0.075	Cam3.II
Pf3D7_02_v3_134671_A	2	134671	A	T	0.508333	0.491667	0	Cam3.II
Pf3D7_02_v3_137573_C	2	137573	C	T	0.508333	0.491667	0	Cam3.II
Pf3D7_02_v3_138182_T	2	138182	T	A	0.508333	0.491667	0	Cam3.II
Pf3D7_02_v3_141395_T	2	141395	T	A	0.508333	0.475	0.0166667	Cam3.II
Pf3D7_02_v3_145294_C	2	145294	C	A	0.508333	0.408333	0.0833333	Cam3.II
Pf3D7_02_v3_145297_T	2	145297	T	C	0.5	0.408333	0.0916667	Cam3.II
Pf3D7_02_v3_145303_A	2	145303	A	G	0.508333	0.408333	0.0833333	Cam3.II
Pf3D7_02_v3_145306_A	2	145306	A	C	0.508333	0.475	0.0166667	Cam3.II
Pf3D7_02_v3_147253_C	2	147253	C	A	0.508333	0.483333	0.00833333	Cam3.II
Pf3D7_02_v3_150938_C	2	150938	C	T	0.491667	0.5	0.00833333	Cam3.II
Pf3D7_02_v3_153799_C	2	153799	C	A	0.5	0.5	0	Cam3.II
Pf3D7_02_v3_159052_T	2	159052	T	A	0.508333	0.491667	0	Cam3.II
Pf3D7_02_v3_161537_A	2	161537	A	C	0.425	0.491667	0.0833333	Cam3.II
Pf3D7_02_v3_161881_C	2	161881	C	T	0.508333	0.483333	0.00833333	Cam3.II
Pf3D7_02_v3_163113_G	2	163113	G	A	0.508333	0.491667	0	Cam3.II
Pf3D7_02_v3_164028_A	2	164028	A	G	0.5	0.491667	0.00833333	Cam3.II
Pf3D7_02_v3_164678_A	2	164678	A	T	0.508333	0.491667	0	Cam3.II
Pf3D7_02_v3_164788_T	2	164788	T	A	0.508333	0.491667	0	Cam3.II
Pf3D7_02_v3_165520_T	2	165520	T	G	0.508333	0.491667	0	Cam3.II
Pf3D7_02_v3_166372_T	2	166372	T	C	0.516667	0.483333	0	Cam3.II
Pf3D7_02_v3_175112_C	2	175112	C	T	0.491667	0.491667	0.0166667	Cam3.II
Pf3D7_02_v3_175928_A	2	175928	A	T	0.483333	0.483333	0.0333333	Cam3.II
Pf3D7_02_v3_178753_A	2	178753	A	T	0.483333	0.458333	0.0583333	Cam3.II
Pf3D7_02_v3_179137_G	2	179137	G	A	0.5	0.5	0	Cam3.II
Pf3D7_02_v3_185169_C	2	185169	C	G	0.525	0.475	0	Cam3.II
Pf3D7_02_v3_185325_T	2	185325	T	C	0.516667	0.433333	0.05	Cam3.II
Pf3D7_02_v3_188507_C	2	188507	C	T	0.508333	0.491667	0	Cam3.II
Pf3D7_02_v3_189008_G	2	189008	G	A	0.508333	0.491667	0	Cam3.II
Pf3D7_02_v3_192571_T	2	192571	T	A	0.508333	0.491667	0	Cam3.II
Pf3D7_02_v3_194835_A	2	194835	A	G	0.516667	0.483333	0	Cam3.II
Pf3D7_02_v3_198776_A	2	198776	A	G	0.516667	0.483333	0	Cam3.II
Pf3D7_02_v3_198788_A	2	198788	A	C	0.516667	0.483333	0	Cam3.II
Pf3D7_02_v3_198839_A	2	198839	A	G	0.516667	0.466667	0.0166667	Cam3.II
Pf3D7_02_v3_199406_G	2	199406	G	T	0.516667	0.483333	0	Cam3.II
Pf3D7_02_v3_201764_A	2	201764	A	G	0.516667	0.483333	0	Cam3.II
Pf3D7_02_v3_201811_G	2	201811	G	A	0.516667	0.483333	0	Cam3.II
Pf3D7_02_v3_206291_A	2	206291	A	G	0.516667	0.483333	0	Cam3.II
Pf3D7_02_v3_206630_T	2	206630	T	C	0.516667	0.475	0.00833333	Cam3.II
Pf3D7_02_v3_207266_C	2	207266	C	T	0.516667	0.483333	0	Cam3.II
Pf3D7_02_v3_210015_G	2	210015	G	A	0.516667	0.483333	0	Cam3.II
Pf3D7_02_v3_210089_G	2	210089	G	C	0.516667	0.483333	0	Cam3.II
Pf3D7_02_v3_217337_A	2	217337	A	T	0.525	0.475	0	Cam3.II
Pf3D7_02_v3_218482_T	2	218482	T	A	0.525	0.475	0	Cam3.II
Pf3D7_02_v3_220404_T	2	220404	T	G	0.525	0.475	0	Cam3.II
Pf3D7_02_v3_222175_T	2	222175	T	C	0.525	0.475	0	Cam3.II
Pf3D7_02_v3_224298_G	2	224298	G	A	0.525	0.475	0	Cam3.II
Pf3D7_02_v3_224845_A	2	224845	A	T	0.525	0.475	0	Cam3.II
Pf3D7_02_v3_225096_C	2	225096	C	A	0.525	0.45	0.025	Cam3.II
Pf3D7_02_v3_225109_C	2	225109	C	G	0.525	0.391667	0.0833333	Cam3.II
Pf3D7_02_v3_225110_C	2	225110	C	G	0.525	0.408333	0.0666667	Cam3.II
Pf3D7_02_v3_225114_C	2	225114	C	A	0.525	0.391667	0.0833333	Cam3.II
Pf3D7_02_v3_225163_C	2	225163	C	G	0.525	0.458333	0.0166667	Cam3.II
Pf3D7_02_v3_225168_C	2	225168	C	A	0.525	0.466667	0.00833333	Cam3.II
Pf3D7_02_v3_225169_A	2	225169	A	G	0.525	0.466667	0.00833333	Cam3.II
Pf3D7_02_v3_225177_C	2	225177	C	A	0.525	0.466667	0.00833333	Cam3.II
Pf3D7_02_v3_225190_C	2	225190	C	G	0.525	0.475	0	Cam3.II
Pf3D7_02_v3_225195_C	2	225195	C	A	0.525	0.475	0	Cam3.II
Pf3D7_02_v3_225204_C	2	225204	C	A	0.525	0.475	0	Cam3.II
Pf3D7_02_v3_225512_A	2	225512	A	T	0.525	0.475	0	Cam3.II
Pf3D7_02_v3_227086_G	2	227086	G	A	0.525	0.475	0	Cam3.II
Pf3D7_02_v3_229615_A	2	229615	A	C	0.516667	0.483333	0	Cam3.II
Pf3D7_02_v3_230780_C	2	230780	C	A	0.525	0.475	0	Cam3.II
Pf3D7_02_v3_238338_A	2	238338	A	G	0.466667	0.483333	0.05	Cam3.II
Pf3D7_02_v3_241417_T	2	241417	T	G	0.516667	0.483333	0	Cam3.II
Pf3D7_02_v3_245174_T	2	245174	T	C	0.508333	0.491667	0	Cam3.II
Pf3D7_02_v3_262559_G	2	262559	G	A	0.466667	0.458333	0.075	Cam3.II
Pf3D7_02_v3_264229_T	2	264229	T	C	0.491667	0.483333	0.025	Cam3.II
Pf3D7_02_v3_264236_T	2	264236	T	C	0.491667	0.508333	0	Cam3.II
Pf3D7_02_v3_265764_G	2	265764	G	A	0.491667	0.508333	0	Cam3.II
Pf3D7_02_v3_265801_C	2	265801	C	T	0.491667	0.508333	0	Cam3.II
Pf3D7_02_v3_266212_A	2	266212	A	G	0.491667	0.508333	0	Cam3.II
Pf3D7_02_v3_266520_C	2	266520	C	T	0.491667	0.441667	0.0666667	Cam3.II
Pf3D7_02_v3_269421_C	2	269421	C	T	0.483333	0.508333	0.00833333	Cam3.II
Pf3D7_02_v3_271509_T	2	271509	T	A	0.5	0.491667	0.00833333	Cam3.II
Pf3D7_02_v3_271860_G	2	271860	G	A	0.5	0.5	0	Cam3.II
Pf3D7_02_v3_272601_G	2	272601	G	A	0.5	0.5	0	Cam3.II
Pf3D7_02_v3_273774_T	2	273774	T	C	0.5	0.5	0	Cam3.II
Pf3D7_02_v3_274093_C	2	274093	C	T	0.491667	0.483333	0.025	Cam3.II
Pf3D7_02_v3_274133_T	2	274133	T	A	0.483333	0.491667	0.025	Cam3.II
Pf3D7_02_v3_274240_A	2	274240	A	G	0.475	0.458333	0.0666667	Cam3.II
Pf3D7_02_v3_274246_C	2	274246	C	T	0.475	0.45	0.075	Cam3.II
Pf3D7_02_v3_274367_C	2	274367	C	A	0.483333	0.466667	0.05	Cam3.II
Pf3D7_02_v3_274377_G	2	274377	G	T	0.491667	0.483333	0.025	Cam3.II
Pf3D7_02_v3_274967_A	2	274967	A	G	0.491667	0.5	0.00833333	Cam3.II
Pf3D7_02_v3_275338_G	2	275338	G	A	0.5	0.5	0	Cam3.II
Pf3D7_02_v3_275339_A	2	275339	A	G	0.5	0.5	0	Cam3.II
Pf3D7_02_v3_278862_C	2	278862	C	G	0.5	0.5	0	Cam3.II
Pf3D7_02_v3_278864_C	2	278864	C	A	0.5	0.5	0	Cam3.II
Pf3D7_02_v3_282070_C	2	282070	C	A	0.5	0.491667	0.00833333	Cam3.II
Pf3D7_02_v3_286665_G	2	286665	G	A	0.508333	0.483333	0.00833333	Cam3.II
Pf3D7_02_v3_287111_A	2	287111	A	T	0.508333	0.491667	0	Cam3.II
Pf3D7_02_v3_326554_C	2	326554	C	T	0.475	0.525	0	Cam3.II
Pf3D7_02_v3_327124_G	2	327124	G	A	0.475	0.508333	0.0166667	Cam3.II
Pf3D7_02_v3_328680_C	2	328680	C	T	0.475	0.525	0	Cam3.II
Pf3D7_02_v3_329700_T	2	329700	T	A	0.475	0.433333	0.0916667	Cam3.II
Pf3D7_02_v3_331916_A	2	331916	A	G	0.475	0.475	0.05	Cam3.II
Pf3D7_02_v3_332547_C	2	332547	C	A	0.475	0.525	0	Cam3.II
Pf3D7_02_v3_333353_G	2	333353	G	T	0.475	0.525	0	Cam3.II
Pf3D7_02_v3_335198_T	2	335198	T	G	0.483333	0.516667	0	Cam3.II
Pf3D7_02_v3_339959_C	2	339959	C	T	0.475	0.525	0	Cam3.II
Pf3D7_02_v3_344230_C	2	344230	C	T	0.466667	0.533333	0	Cam3.II
Pf3D7_02_v3_346073_T	2	346073	T	G	0.45	0.55	0	Cam3.II
Pf3D7_02_v3_346718_T	2	346718	T	C	0.458333	0.5	0.0416667	Cam3.II
Pf3D7_02_v3_353715_T	2	353715	T	A	0.458333	0.541667	0	Cam3.II
Pf3D7_02_v3_354060_A	2	354060	A	T	0.45	0.525	0.025	Cam3.II
Pf3D7_02_v3_357474_A	2	357474	A	T	0.458333	0.541667	0	Cam3.II
Pf3D7_02_v3_366771_G	2	366771	G	A	0.441667	0.558333	0	Cam3.II
Pf3D7_02_v3_367843_A	2	367843	A	G	0.441667	0.55	0.00833333	Cam3.II
Pf3D7_02_v3_371009_C	2	371009	C	A	0.45	0.55	0	Cam3.II
Pf3D7_02_v3_372250_G	2	372250	G	A	0.441667	0.558333	0	Cam3.II
Pf3D7_02_v3_373325_C	2	373325	C	T	0.441667	0.558333	0	Cam3.II
Pf3D7_02_v3_373564_C	2	373564	C	A	0.441667	0.558333	0	Cam3.II
Pf3D7_02_v3_373683_C	2	373683	C	G	0.433333	0.566667	0	Cam3.II
Pf3D7_02_v3_373975_C	2	373975	C	T	0.433333	0.566667	0	Cam3.II
Pf3D7_02_v3_374018_A	2	374018	A	C	0.433333	0.566667	0	Cam3.II
Pf3D7_02_v3_374185_C	2	374185	C	A	0.433333	0.566667	0	Cam3.II
Pf3D7_02_v3_374197_A	2	374197	A	G	0.433333	0.566667	0	Cam3.II
Pf3D7_02_v3_375135_T	2	375135	T	A	0.425	0.575	0	Cam3.II
Pf3D7_02_v3_375427_G	2	375427	G	A	0.425	0.575	0	Cam3.II
Pf3D7_02_v3_375702_T	2	375702	T	G	0.425	0.575	0	Cam3.II
Pf3D7_02_v3_375922_T	2	375922	T	A	0.425	0.566667	0.00833333	Cam3.II
Pf3D7_02_v3_377666_T	2	377666	T	A	0.425	0.575	0	Cam3.II
Pf3D7_02_v3_377692_C	2	377692	C	G	0.425	0.533333	0.0416667	Cam3.II
Pf3D7_02_v3_379046_C	2	379046	C	T	0.416667	0.583333	0	Cam3.II
Pf3D7_02_v3_380021_T	2	380021	T	C	0.416667	0.583333	0	Cam3.II
Pf3D7_02_v3_380111_A	2	380111	A	T	0.383333	0.558333	0.0583333	Cam3.II
Pf3D7_02_v3_387175_G	2	387175	G	A	0.408333	0.583333	0.00833333	Cam3.II
Pf3D7_02_v3_389315_C	2	389315	C	T	0.408333	0.575	0.0166667	Cam3.II
Pf3D7_02_v3_390434_A	2	390434	A	T	0.416667	0.583333	0	Cam3.II
Pf3D7_02_v3_390443_C	2	390443	C	T	0.416667	0.583333	0	Cam3.II
Pf3D7_02_v3_396120_T	2	396120	T	A	0.416667	0.575	0.00833333	Cam3.II
Pf3D7_02_v3_397047_G	2	397047	G	T	0.416667	0.583333	0	Cam3.II
Pf3D7_02_v3_401892_T	2	401892	T	G	0.416667	0.583333	0	Cam3.II
Pf3D7_02_v3_402116_T	2	402116	T	A	0.408333	0.541667	0.05	Cam3.II
Pf3D7_02_v3_403269_C	2	403269	C	T	0.416667	0.583333	0	Cam3.II
Pf3D7_02_v3_405753_A	2	405753	A	G	0.425	0.575	0	Cam3.II
Pf3D7_02_v3_405771_A	2	405771	A	G	0.425	0.575	0	Cam3.II
Pf3D7_02_v3_414296_T	2	414296	T	A	0.4	0.6	0	Cam3.II
Pf3D7_02_v3_414616_C	2	414616	C	A	0.408333	0.591667	0	Cam3.II
Pf3D7_02_v3_415166_G	2	415166	G	A	0.408333	0.591667	0	Cam3.II
Pf3D7_02_v3_415379_C	2	415379	C	T	0.408333	0.591667	0	Cam3.II
Pf3D7_02_v3_417203_C	2	417203	C	T	0.391667	0.608333	0	Cam3.II
Pf3D7_02_v3_417643_A	2	417643	A	T	0.383333	0.616667	0	Cam3.II
Pf3D7_02_v3_419393_T	2	419393	T	A	0.383333	0.575	0.0416667	Cam3.II
Pf3D7_02_v3_419394_T	2	419394	T	A	0.383333	0.575	0.0416667	Cam3.II
Pf3D7_02_v3_433149_A	2	433149	A	G	0.383333	0.616667	0	Cam3.II
Pf3D7_02_v3_434163_C	2	434163	C	T	0.383333	0.608333	0.00833333	Cam3.II
Pf3D7_02_v3_435884_A	2	435884	A	T	0.391667	0.608333	0	Cam3.II
Pf3D7_02_v3_437880_G	2	437880	G	A	0.383333	0.616667	0	Cam3.II
Pf3D7_02_v3_438713_C	2	438713	C	G	0.391667	0.608333	0	Cam3.II
Pf3D7_02_v3_444962_T	2	444962	T	A	0.391667	0.608333	0	Cam3.II
Pf3D7_02_v3_445479_T	2	445479	T	A	0.391667	0.608333	0	Cam3.II
Pf3D7_02_v3_446859_A	2	446859	A	G	0.391667	0.608333	0	Cam3.II
Pf3D7_02_v3_449238_T	2	449238	T	C	0.383333	0.608333	0.00833333	Cam3.II
Pf3D7_02_v3_450425_G	2	450425	G	A	0.391667	0.608333	0	Cam3.II
Pf3D7_02_v3_451703_C	2	451703	C	T	0.391667	0.608333	0	Cam3.II
Pf3D7_02_v3_468251_G	2	468251	G	A	0.375	0.625	0	Cam3.II
Pf3D7_02_v3_469103_C	2	469103	C	T	0.375	0.625	0	Cam3.II
Pf3D7_02_v3_469329_A	2	469329	A	T	0.375	0.616667	0.00833333	Cam3.II
Pf3D7_02_v3_469703_T	2	469703	T	A	0.366667	0.616667	0.0166667	Cam3.II
Pf3D7_02_v3_470179_C	2	470179	C	A	0.375	0.625	0	Cam3.II
Pf3D7_02_v3_470186_A	2	470186	A	C	0.375	0.625	0	Cam3.II
Pf3D7_02_v3_470259_A	2	470259	A	G	0.375	0.625	0	Cam3.II
Pf3D7_02_v3_470675_A	2	470675	A	G	0.375	0.625	0	Cam3.II
Pf3D7_02_v3_470922_C	2	470922	C	A	0.366667	0.6	0.0333333	Cam3.II
Pf3D7_02_v3_471021_C	2	471021	C	T	0.366667	0.625	0.00833333	Cam3.II
Pf3D7_02_v3_471045_A	2	471045	A	G	0.375	0.625	0	Cam3.II
Pf3D7_02_v3_471092_T	2	471092	T	A	0.375	0.625	0	Cam3.II
Pf3D7_02_v3_471093_C	2	471093	C	T	0.375	0.625	0	Cam3.II
Pf3D7_02_v3_471188_T	2	471188	T	A	0.375	0.625	0	Cam3.II
Pf3D7_02_v3_471701_T	2	471701	T	A	0.366667	0.6	0.0333333	Cam3.II
Pf3D7_02_v3_472599_C	2	472599	C	A	0.375	0.625	0	Cam3.II
Pf3D7_02_v3_479887_T	2	479887	T	C	0.341667	0.583333	0.075	Cam3.II
Pf3D7_02_v3_480862_A	2	480862	A	C	0.366667	0.633333	0	Cam3.II
Pf3D7_02_v3_481095_A	2	481095	A	T	0.366667	0.608333	0.025	Cam3.II
Pf3D7_02_v3_481099_A	2	481099	A	T	0.366667	0.625	0.00833333	Cam3.II
Pf3D7_02_v3_481103_A	2	481103	A	T	0.358333	0.625	0.0166667	Cam3.II
Pf3D7_02_v3_483721_G	2	483721	G	A	0.375	0.625	0	Cam3.II
Pf3D7_02_v3_484237_G	2	484237	G	A	0.366667	0.583333	0.05	Cam3.II
Pf3D7_02_v3_484242_T	2	484242	T	C	0.375	0.541667	0.0833333	Cam3.II
Pf3D7_02_v3_485262_T	2	485262	T	G	0.375	0.625	0	Cam3.II
Pf3D7_02_v3_485559_C	2	485559	C	T	0.375	0.625	0	Cam3.II
Pf3D7_02_v3_485562_C	2	485562	C	T	0.375	0.625	0	Cam3.II
Pf3D7_02_v3_487560_T	2	487560	T	C	0.333333	0.583333	0.0833333	Cam3.II
Pf3D7_02_v3_488534_A	2	488534	A	G	0.366667	0.633333	0	Cam3.II
Pf3D7_02_v3_488706_T	2	488706	T	G	0.366667	0.633333	0	Cam3.II
Pf3D7_02_v3_496476_C	2	496476	C	T	0.358333	0.633333	0.00833333	Cam3.II
Pf3D7_02_v3_498617_A	2	498617	A	T	0.366667	0.633333	0	Cam3.II
Pf3D7_02_v3_500799_A	2	500799	A	C	0.358333	0.641667	0	Cam3.II
Pf3D7_02_v3_501415_C	2	501415	C	T	0.358333	0.641667	0	Cam3.II
Pf3D7_02_v3_501656_T	2	501656	T	A	0.358333	0.641667	0	Cam3.II
Pf3D7_02_v3_501972_A	2	501972	A	G	0.358333	0.641667	0	Cam3.II
Pf3D7_02_v3_503292_A	2	503292	A	T	0.35	0.641667	0.00833333	Cam3.II
Pf3D7_02_v3_503541_A	2	503541	A	G	0.35	0.65	0	Cam3.II
Pf3D7_02_v3_503877_C	2	503877	C	T	0.35	0.65	0	Cam3.II
Pf3D7_02_v3_505127_C	2	505127	C	T	0.358333	0.6	0.0416667	Cam3.II
Pf3D7_02_v3_508822_A	2	508822	A	G	0.325	0.633333	0.0416667	Cam3.II
Pf3D7_02_v3_509584_C	2	509584	C	T	0.341667	0.65	0.00833333	Cam3.II
Pf3D7_02_v3_510398_G	2	510398	G	C	0.35	0.65	0	Cam3.II
Pf3D7_02_v3_512848_C	2	512848	C	T	0.35	0.65	0	Cam3.II
Pf3D7_02_v3_513464_A	2	513464	A	G	0.35	0.65	0	Cam3.II
Pf3D7_02_v3_514412_A	2	514412	A	C	0.35	0.65	0	Cam3.II
Pf3D7_02_v3_514421_A	2	514421	A	G	0.35	0.65	0	Cam3.II
Pf3D7_02_v3_514461_G	2	514461	G	T	0.341667	0.65	0.00833333	Cam3.II
Pf3D7_02_v3_518522_G	2	518522	G	T	0.366667	0.633333	0	Cam3.II
Pf3D7_02_v3_518948_A	2	518948	A	G	0.375	0.625	0	Cam3.II
Pf3D7_02_v3_520765_C	2	520765	C	A	0.366667	0.633333	0	Cam3.II
Pf3D7_02_v3_521059_T	2	521059	T	C	0.366667	0.633333	0	Cam3.II
Pf3D7_02_v3_524756_T	2	524756	T	C	0.366667	0.633333	0	Cam3.II
Pf3D7_02_v3_529121_G	2	529121	G	T	0.35	0.625	0.025	Cam3.II
Pf3D7_02_v3_534757_T	2	534757	T	C	0.375	0.625	0	Cam3.II
Pf3D7_02_v3_541909_A	2	541909	A	G	0.383333	0.616667	0	Cam3.II
Pf3D7_02_v3_544465_A	2	544465	A	C	0.383333	0.616667	0	Cam3.II
Pf3D7_02_v3_545956_C	2	545956	C	A	0.35	0.616667	0.0333333	Cam3.II
Pf3D7_02_v3_546242_T	2	546242	T	A	0.383333	0.616667	0	Cam3.II
Pf3D7_02_v3_546511_G	2	546511	G	T	0.383333	0.616667	0	Cam3.II
Pf3D7_02_v3_549975_G	2	549975	G	T	0.383333	0.616667	0	Cam3.II
Pf3D7_02_v3_551816_A	2	551816	A	G	0.391667	0.608333	0	Cam3.II
Pf3D7_02_v3_556371_T	2	556371	T	C	0.383333	0.616667	0	Cam3.II
Pf3D7_02_v3_556388_G	2	556388	G	A	0.383333	0.616667	0	Cam3.II
Pf3D7_02_v3_556389_A	2	556389	A	T	0.383333	0.616667	0	Cam3.II
Pf3D7_02_v3_560977_C	2	560977	C	A	0.375	0.625	0	Cam3.II
Pf3D7_02_v3_564193_A	2	564193	A	T	0.375	0.625	0	Cam3.II
Pf3D7_02_v3_564195_T	2	564195	T	G	0.375	0.608333	0.0166667	Cam3.II
Pf3D7_02_v3_565450_T	2	565450	T	A	0.375	0.625	0	Cam3.II
Pf3D7_02_v3_568249_A	2	568249	A	T	0.375	0.558333	0.0666667	Cam3.II
Pf3D7_02_v3_569613_A	2	569613	A	G	0.383333	0.616667	0	Cam3.II
Pf3D7_02_v3_573353_C	2	573353	C	T	0.375	0.625	0	Cam3.II
Pf3D7_02_v3_573519_T	2	573519	T	A	0.366667	0.616667	0.0166667	Cam3.II
Pf3D7_02_v3_577202_A	2	577202	A	C	0.391667	0.608333	0	Cam3.II
Pf3D7_02_v3_579538_A	2	579538	A	T	0.391667	0.608333	0	Cam3.II
Pf3D7_02_v3_581696_G	2	581696	G	A	0.383333	0.608333	0.00833333	Cam3.II
Pf3D7_02_v3_582926_G	2	582926	G	A	0.383333	0.616667	0	Cam3.II
Pf3D7_02_v3_583192_C	2	583192	C	T	0.383333	0.616667	0	Cam3.II
Pf3D7_02_v3_584837_G	2	584837	G	A	0.35	0.625	0.025	Cam3.II
Pf3D7_02_v3_589452_T	2	589452	T	A	0.383333	0.558333	0.0583333	Cam3.II
Pf3D7_02_v3_596078_G	2	596078	G	A	0.383333	0.616667	0	Cam3.II
Pf3D7_02_v3_596416_G	2	596416	G	C	0.383333	0.616667	0	Cam3.II
Pf3D7_02_v3_597087_T	2	597087	T	C	0.383333	0.616667	0	Cam3.II
Pf3D7_02_v3_597595_G	2	597595	G	C	0.383333	0.616667	0	Cam3.II
Pf3D7_02_v3_599867_C	2	599867	C	T	0.391667	0.608333	0	Cam3.II
Pf3D7_02_v3_600813_A	2	600813	A	G	0.391667	0.608333	0	Cam3.II
Pf3D7_02_v3_603378_T	2	603378	T	A	0.391667	0.608333	0	Cam3.II
Pf3D7_02_v3_605412_A	2	605412	A	C	0.391667	0.608333	0	Cam3.II
Pf3D7_02_v3_607100_T	2	607100	T	G	0.4	0.6	0	Cam3.II
Pf3D7_02_v3_608501_T	2	608501	T	G	0.4	0.6	0	Cam3.II
Pf3D7_02_v3_608550_C	2	608550	C	A	0.4	0.6	0	Cam3.II
Pf3D7_02_v3_608790_A	2	608790	A	G	0.4	0.6	0	Cam3.II
Pf3D7_02_v3_610578_A	2	610578	A	T	0.4	0.6	0	Cam3.II
Pf3D7_02_v3_612651_T	2	612651	T	A	0.333333	0.575	0.0916667	Cam3.II
Pf3D7_02_v3_614229_T	2	614229	T	A	0.391667	0.516667	0.0916667	Cam3.II
Pf3D7_02_v3_614624_C	2	614624	C	T	0.4	0.6	0	Cam3.II
Pf3D7_02_v3_615062_C	2	615062	C	G	0.4	0.558333	0.0416667	Cam3.II
Pf3D7_02_v3_616086_T	2	616086	T	A	0.375	0.591667	0.0333333	Cam3.II
Pf3D7_02_v3_616540_A	2	616540	A	T	0.4	0.6	0	Cam3.II
Pf3D7_02_v3_617743_A	2	617743	A	T	0.391667	0.6	0.00833333	Cam3.II
Pf3D7_02_v3_623146_T	2	623146	T	C	0.4	0.591667	0.00833333	Cam3.II
Pf3D7_02_v3_624688_T	2	624688	T	A	0.408333	0.591667	0	Cam3.II
Pf3D7_02_v3_629770_T	2	629770	T	C	0.408333	0.591667	0	Cam3.II
Pf3D7_02_v3_630123_C	2	630123	C	T	0.416667	0.583333	0	Cam3.II
Pf3D7_02_v3_630289_C	2	630289	C	T	0.416667	0.583333	0	Cam3.II
Pf3D7_02_v3_630817_G	2	630817	G	T	0.416667	0.583333	0	Cam3.II
Pf3D7_02_v3_630837_T	2	630837	T	C	0.416667	0.583333	0	Cam3.II
Pf3D7_02_v3_630869_A	2	630869	A	G	0.416667	0.583333	0	Cam3.II
Pf3D7_02_v3_632499_T	2	632499	T	C	0.4	0.575	0.025	Cam3.II
Pf3D7_02_v3_632917_C	2	632917	C	A	0.408333	0.575	0.0166667	Cam3.II
Pf3D7_02_v3_633284_T	2	633284	T	A	0.416667	0.558333	0.025	Cam3.II
Pf3D7_02_v3_633296_T	2	633296	T	A	0.416667	0.533333	0.05	Cam3.II
Pf3D7_02_v3_633506_T	2	633506	T	C	0.408333	0.566667	0.025	Cam3.II
Pf3D7_02_v3_637016_G	2	637016	G	A	0.416667	0.575	0.00833333	Cam3.II
Pf3D7_02_v3_638591_A	2	638591	A	G	0.416667	0.583333	0	Cam3.II
Pf3D7_02_v3_640072_A	2	640072	A	T	0.416667	0.583333	0	Cam3.II
Pf3D7_02_v3_643103_A	2	643103	A	G	0.416667	0.583333	0	Cam3.II
Pf3D7_02_v3_650786_A	2	650786	A	G	0.425	0.575	0	Cam3.II
Pf3D7_02_v3_654024_A	2	654024	A	T	0.425	0.575	0	Cam3.II
Pf3D7_02_v3_656149_C	2	656149	C	T	0.391667	0.566667	0.0416667	Cam3.II
Pf3D7_02_v3_657032_A	2	657032	A	G	0.416667	0.566667	0.0166667	Cam3.II
Pf3D7_02_v3_666340_C	2	666340	C	T	0.433333	0.566667	0	Cam3.II
Pf3D7_02_v3_668813_T	2	668813	T	A	0.425	0.566667	0.00833333	Cam3.II
Pf3D7_02_v3_669194_T	2	669194	T	A	0.433333	0.566667	0	Cam3.II
Pf3D7_02_v3_670207_T	2	670207	T	C	0.416667	0.558333	0.025	Cam3.II
Pf3D7_02_v3_671972_A	2	671972	A	C	0.441667	0.558333	0	Cam3.II
Pf3D7_02_v3_677992_T	2	677992	T	A	0.441667	0.55	0.00833333	Cam3.II
Pf3D7_02_v3_678434_C	2	678434	C	A	0.45	0.55	0	Cam3.II
Pf3D7_02_v3_678435_T	2	678435	T	C	0.45	0.55	0	Cam3.II
Pf3D7_02_v3_681770_T	2	681770	T	C	0.45	0.55	0	Cam3.II
Pf3D7_02_v3_682781_A	2	682781	A	G	0.45	0.55	0	Cam3.II
Pf3D7_02_v3_684340_G	2	684340	G	A	0.45	0.55	0	Cam3.II
Pf3D7_02_v3_685106_T	2	685106	T	A	0.441667	0.475	0.0833333	Cam3.II
Pf3D7_02_v3_687323_A	2	687323	A	G	0.45	0.55	0	Cam3.II
Pf3D7_02_v3_689934_T	2	689934	T	C	0.391667	0.558333	0.05	Cam3.II
Pf3D7_02_v3_692770_G	2	692770	G	C	0.441667	0.55	0.00833333	Cam3.II
Pf3D7_02_v3_693379_T	2	693379	T	A	0.441667	0.558333	0	Cam3.II
Pf3D7_02_v3_693380_T	2	693380	T	A	0.441667	0.558333	0	Cam3.II
Pf3D7_02_v3_695842_G	2	695842	G	A	0.425	0.55	0.025	Cam3.II
Pf3D7_02_v3_699237_G	2	699237	G	A	0.433333	0.558333	0.00833333	Cam3.II
Pf3D7_02_v3_702621_C	2	702621	C	T	0.441667	0.541667	0.0166667	Cam3.II
Pf3D7_02_v3_703541_A	2	703541	A	G	0.441667	0.558333	0	Cam3.II
Pf3D7_02_v3_705904_G	2	705904	G	C	0.441667	0.558333	0	Cam3.II
Pf3D7_02_v3_710049_A	2	710049	A	T	0.433333	0.566667	0	Cam3.II
Pf3D7_02_v3_710084_G	2	710084	G	T	0.433333	0.566667	0	Cam3.II
Pf3D7_02_v3_712000_T	2	712000	T	A	0.45	0.55	0	Cam3.II
Pf3D7_02_v3_712475_C	2	712475	C	T	0.45	0.508333	0.0416667	Cam3.II
Pf3D7_02_v3_712477_A	2	712477	A	G	0.45	0.483333	0.0666667	Cam3.II
Pf3D7_02_v3_712478_C	2	712478	C	T	0.45	0.5	0.05	Cam3.II
Pf3D7_02_v3_712482_T	2	712482	T	C	0.45	0.516667	0.0333333	Cam3.II
Pf3D7_02_v3_712494_A	2	712494	A	G	0.45	0.55	0	Cam3.II
Pf3D7_02_v3_719483_A	2	719483	A	G	0.45	0.533333	0.0166667	Cam3.II
Pf3D7_02_v3_719643_A	2	719643	A	T	0.441667	0.55	0.00833333	Cam3.II
Pf3D7_02_v3_719645_A	2	719645	A	T	0.441667	0.55	0.00833333	Cam3.II
Pf3D7_02_v3_723984_G	2	723984	G	A	0.458333	0.541667	0	Cam3.II
Pf3D7_02_v3_725642_C	2	725642	C	T	0.475	0.525	0	Cam3.II
Pf3D7_02_v3_726310_C	2	726310	C	T	0.475	0.525	0	Cam3.II
Pf3D7_02_v3_727068_C	2	727068	C	G	0.466667	0.533333	0	Cam3.II
Pf3D7_02_v3_728720_A	2	728720	A	T	0.466667	0.533333	0	Cam3.II
Pf3D7_02_v3_729053_A	2	729053	A	T	0.416667	0.516667	0.0666667	Cam3.II
Pf3D7_02_v3_729057_A	2	729057	A	T	0.433333	0.516667	0.05	Cam3.II
Pf3D7_02_v3_735085_A	2	735085	A	G	0.466667	0.533333	0	Cam3.II
Pf3D7_02_v3_735578_A	2	735578	A	T	0.466667	0.533333	0	Cam3.II
Pf3D7_02_v3_736145_T	2	736145	T	C	0.466667	0.533333	0	Cam3.II
Pf3D7_02_v3_736555_A	2	736555	A	G	0.466667	0.533333	0	Cam3.II
Pf3D7_02_v3_736729_G	2	736729	G	T	0.466667	0.533333	0	Cam3.II
Pf3D7_02_v3_737022_A	2	737022	A	T	0.466667	0.533333	0	Cam3.II
Pf3D7_02_v3_737085_T	2	737085	T	G	0.458333	0.533333	0.00833333	Cam3.II
Pf3D7_02_v3_738511_C	2	738511	C	A	0.466667	0.533333	0	Cam3.II
Pf3D7_02_v3_739924_A	2	739924	A	T	0.45	0.466667	0.0833333	Cam3.II
Pf3D7_02_v3_740912_T	2	740912	T	A	0.466667	0.533333	0	Cam3.II
Pf3D7_02_v3_742941_A	2	742941	A	T	0.466667	0.533333	0	Cam3.II
Pf3D7_02_v3_749800_T	2	749800	T	G	0.466667	0.508333	0.025	Cam3.II
Pf3D7_02_v3_749944_A	2	749944	A	T	0.466667	0.508333	0.025	Cam3.II
Pf3D7_02_v3_752207_A	2	752207	A	C	0.483333	0.516667	0	Cam3.II
Pf3D7_02_v3_756979_A	2	756979	A	T	0.483333	0.516667	0	Cam3.II
Pf3D7_02_v3_761194_C	2	761194	C	G	0.475	0.525	0	Cam3.II
Pf3D7_02_v3_761988_A	2	761988	A	C	0.483333	0.516667	0	Cam3.II
Pf3D7_02_v3_763296_T	2	763296	T	A	0.491667	0.441667	0.0666667	Cam3.II
Pf3D7_02_v3_766035_T	2	766035	T	A	0.491667	0.508333	0	Cam3.II
Pf3D7_02_v3_766632_A	2	766632	A	T	0.491667	0.508333	0	Cam3.II
Pf3D7_02_v3_768342_G	2	768342	G	C	0.483333	0.508333	0.00833333	Cam3.II
Pf3D7_02_v3_769519_G	2	769519	G	A	0.491667	0.508333	0	Cam3.II
Pf3D7_02_v3_769710_G	2	769710	G	A	0.491667	0.5	0.00833333	Cam3.II
Pf3D7_02_v3_774589_T	2	774589	T	C	0.491667	0.508333	0	Cam3.II
Pf3D7_02_v3_774891_A	2	774891	A	G	0.491667	0.508333	0	Cam3.II
Pf3D7_02_v3_778130_T	2	778130	T	G	0.491667	0.5	0.00833333	Cam3.II
Pf3D7_02_v3_780332_T	2	780332	T	C	0.491667	0.508333	0	Cam3.II
Pf3D7_02_v3_781678_A	2	781678	A	C	0.491667	0.508333	0	Cam3.II
Pf3D7_02_v3_805001_T	2	805001	T	C	0.483333	0.516667	0	Cam3.II
Pf3D7_02_v3_836358_G	2	836358	G	A	0.466667	0.533333	0	Cam3.II
Pf3D7_02_v3_838607_A	2	838607	A	T	0.458333	0.541667	0	Cam3.II
Pf3D7_02_v3_839364_A	2	839364	A	T	0.458333	0.541667	0	Cam3.II
Pf3D7_02_v3_839367_A	2	839367	A	T	0.458333	0.516667	0.025	Cam3.II
Pf3D7_02_v3_839370_G	2	839370	G	A	0.458333	0.541667	0	Cam3.II
Pf3D7_02_v3_839377_C	2	839377	C	T	0.458333	0.541667	0	Cam3.II
Pf3D7_02_v3_840472_T	2	840472	T	C	0.458333	0.541667	0	Cam3.II
Pf3D7_02_v3_840572_C	2	840572	C	T	0.458333	0.541667	0	Cam3.II
Pf3D7_02_v3_840673_T	2	840673	T	A	0.458333	0.483333	0.0583333	Cam3.II
Pf3D7_02_v3_840716_G	2	840716	G	C	0.458333	0.533333	0.00833333	Cam3.II
Pf3D7_02_v3_840741_G	2	840741	G	C	0.458333	0.533333	0.00833333	Cam3.II
Pf3D7_02_v3_840928_T	2	840928	T	A	0.466667	0.533333	0	Cam3.II
Pf3D7_02_v3_840960_C	2	840960	C	T	0.466667	0.533333	0	Cam3.II
Pf3D7_02_v3_840984_G	2	840984	G	A	0.466667	0.533333	0	Cam3.II
Pf3D7_02_v3_841017_C	2	841017	C	A	0.466667	0.533333	0	Cam3.II
Pf3D7_02_v3_841296_C	2	841296	C	T	0.466667	0.533333	0	Cam3.II
Pf3D7_02_v3_841484_T	2	841484	T	A	0.466667	0.533333	0	Cam3.II
Pf3D7_02_v3_841513_A	2	841513	A	G	0.466667	0.533333	0	Cam3.II
Pf3D7_02_v3_841515_G	2	841515	G	A	0.466667	0.533333	0	Cam3.II
Pf3D7_02_v3_841546_A	2	841546	A	G	0.466667	0.533333	0	Cam3.II
Pf3D7_02_v3_841563_A	2	841563	A	G	0.466667	0.533333	0	Cam3.II
Pf3D7_02_v3_841597_C	2	841597	C	T	0.466667	0.533333	0	Cam3.II
Pf3D7_02_v3_841609_A	2	841609	A	G	0.466667	0.533333	0	Cam3.II
Pf3D7_02_v3_841665_T	2	841665	T	C	0.466667	0.533333	0	Cam3.II
Pf3D7_02_v3_841674_G	2	841674	G	A	0.466667	0.525	0.00833333	Cam3.II
Pf3D7_02_v3_841675_A	2	841675	A	G	0.466667	0.475	0.0583333	Cam3.II
Pf3D7_02_v3_841682_G	2	841682	G	A	0.466667	0.525	0.00833333	Cam3.II
Pf3D7_02_v3_841800_A	2	841800	A	G	0.466667	0.533333	0	Cam3.II
Pf3D7_02_v3_842643_G	2	842643	G	A	0.466667	0.533333	0	Cam3.II
Pf3D7_02_v3_842893_G	2	842893	G	A	0.466667	0.533333	0	Cam3.II
Pf3D7_02_v3_843126_C	2	843126	C	T	0.466667	0.533333	0	Cam3.II
Pf3D7_02_v3_843192_G	2	843192	G	A	0.466667	0.533333	0	Cam3.II
Pf3D7_02_v3_843241_C	2	843241	C	G	0.466667	0.533333	0	Cam3.II
Pf3D7_02_v3_843923_G	2	843923	G	A	0.466667	0.533333	0	Cam3.II
Pf3D7_02_v3_843959_G	2	843959	G	C	0.466667	0.533333	0	Cam3.II
Pf3D7_02_v3_844088_C	2	844088	C	A	0.466667	0.533333	0	Cam3.II
Pf3D7_02_v3_844265_T	2	844265	T	A	0.466667	0.533333	0	Cam3.II
Pf3D7_02_v3_844268_C	2	844268	C	T	0.466667	0.533333	0	Cam3.II
Pf3D7_02_v3_844577_C	2	844577	C	G	0.466667	0.533333	0	Cam3.II
Pf3D7_02_v3_844700_A	2	844700	A	T	0.466667	0.525	0.00833333	Cam3.II
Pf3D7_02_v3_844941_A	2	844941	A	T	0.466667	0.533333	0	Cam3.II
Pf3D7_02_v3_845078_A	2	845078	A	C	0.466667	0.533333	0	Cam3.II
Pf3D7_02_v3_845085_C	2	845085	C	A	0.466667	0.533333	0	Cam3.II
Pf3D7_02_v3_845142_A	2	845142	A	C	0.466667	0.533333	0	Cam3.II
Pf3D7_02_v3_845214_A	2	845214	A	G	0.466667	0.533333	0	Cam3.II
Pf3D7_02_v3_845305_A	2	845305	A	T	0.458333	0.533333	0.00833333	Cam3.II
Pf3D7_02_v3_845433_A	2	845433	A	G	0.466667	0.533333	0	Cam3.II
Pf3D7_02_v3_871643_T	2	871643	T	A	0.466667	0.533333	0	Cam3.II
Pf3D7_02_v3_871907_C	2	871907	C	A	0.466667	0.533333	0	Cam3.II
Pf3D7_02_v3_872222_G	2	872222	G	A	0.466667	0.533333	0	Cam3.II
Pf3D7_02_v3_872575_C	2	872575	C	A	0.466667	0.533333	0	Cam3.II
Pf3D7_02_v3_872576_A	2	872576	A	T	0.466667	0.533333	0	Cam3.II
Pf3D7_02_v3_872743_G	2	872743	G	A	0.466667	0.533333	0	Cam3.II
Pf3D7_02_v3_872787_A	2	872787	A	G	0.466667	0.533333	0	Cam3.II
Pf3D7_02_v3_872847_T	2	872847	T	G	0.466667	0.533333	0	Cam3.II
Pf3D7_02_v3_872848_C	2	872848	C	T	0.466667	0.533333	0	Cam3.II
Pf3D7_02_v3_872913_A	2	872913	A	G	0.466667	0.533333	0	Cam3.II
Pf3D7_02_v3_872944_C	2	872944	C	A	0.466667	0.533333	0	Cam3.II
Pf3D7_02_v3_872950_C	2	872950	C	T	0.466667	0.533333	0	Cam3.II
Pf3D7_02_v3_872983_G	2	872983	G	A	0.466667	0.533333	0	Cam3.II
Pf3D7_02_v3_872986_T	2	872986	T	G	0.466667	0.533333	0	Cam3.II
Pf3D7_02_v3_873053_G	2	873053	G	T	0.466667	0.533333	0	Cam3.II
Pf3D7_02_v3_873068_T	2	873068	T	C	0.466667	0.533333	0	Cam3.II
Pf3D7_02_v3_873074_C	2	873074	C	T	0.466667	0.533333	0	Cam3.II
Pf3D7_02_v3_873107_G	2	873107	G	T	0.466667	0.533333	0	Cam3.II
Pf3D7_02_v3_873112_G	2	873112	G	T	0.466667	0.533333	0	Cam3.II
Pf3D7_02_v3_873131_A	2	873131	A	G	0.466667	0.533333	0	Cam3.II
Pf3D7_02_v3_873182_G	2	873182	G	T	0.466667	0.533333	0	Cam3.II
Pf3D7_02_v3_873204_T	2	873204	T	C	0.466667	0.533333	0	Cam3.II
Pf3D7_02_v3_873213_T	2	873213	T	C	0.466667	0.533333	0	Cam3.II
Pf3D7_02_v3_873262_T	2	873262	T	C	0.466667	0.533333	0	Cam3.II
Pf3D7_02_v3_873313_A	2	873313	A	G	0.466667	0.533333	0	Cam3.II
Pf3D7_02_v3_873319_G	2	873319	G	A	0.466667	0.533333	0	Cam3.II
Pf3D7_02_v3_873338_A	2	873338	A	G	0.466667	0.533333	0	Cam3.II
Pf3D7_02_v3_873343_G	2	873343	G	A	0.466667	0.533333	0	Cam3.II
Pf3D7_02_v3_873371_A	2	873371	A	T	0.466667	0.466667	0.0666667	Cam3.II
Pf3D7_02_v3_873397_T	2	873397	T	A	0.466667	0.533333	0	Cam3.II
Pf3D7_02_v3_873404_A	2	873404	A	T	0.466667	0.533333	0	Cam3.II
Pf3D7_02_v3_873472_T	2	873472	T	C	0.466667	0.533333	0	Cam3.II
Pf3D7_02_v3_873503_A	2	873503	A	T	0.466667	0.533333	0	Cam3.II
Pf3D7_02_v3_873549_G	2	873549	G	T	0.466667	0.516667	0.0166667	Cam3.II
Pf3D7_02_v3_873550_A	2	873550	A	G	0.466667	0.533333	0	Cam3.II
Pf3D7_02_v3_873554_G	2	873554	G	A	0.466667	0.516667	0.0166667	Cam3.II
Pf3D7_02_v3_873558_G	2	873558	G	C	0.466667	0.533333	0	Cam3.II
Pf3D7_02_v3_873614_T	2	873614	T	A	0.466667	0.508333	0.025	Cam3.II
Pf3D7_02_v3_873904_C	2	873904	C	A	0.466667	0.533333	0	Cam3.II
Pf3D7_03_v3_68893_A	3	68893	A	T	0.5	0.5	0	Cam3.II
Pf3D7_03_v3_68938_C	3	68938	C	A	0.5	0.5	0	Cam3.II
Pf3D7_03_v3_69751_C	3	69751	C	T	0.5	0.5	0	Cam3.II
Pf3D7_03_v3_70512_C	3	70512	C	A	0.5	0.5	0	Cam3.II
Pf3D7_03_v3_71291_A	3	71291	A	G	0.5	0.5	0	Cam3.II
Pf3D7_03_v3_71899_A	3	71899	A	T	0.5	0.5	0	Cam3.II
Pf3D7_03_v3_72831_G	3	72831	G	C	0.5	0.5	0	Cam3.II
Pf3D7_03_v3_73959_T	3	73959	T	A	0.5	0.5	0	Cam3.II
Pf3D7_03_v3_74346_G	3	74346	G	A	0.5	0.5	0	Cam3.II
Pf3D7_03_v3_74570_G	3	74570	G	A	0.5	0.5	0	Cam3.II
Pf3D7_03_v3_74985_G	3	74985	G	T	0.483333	0.5	0.0166667	Cam3.II
Pf3D7_03_v3_78779_T	3	78779	T	A	0.508333	0.491667	0	Cam3.II
Pf3D7_03_v3_79845_G	3	79845	G	A	0.508333	0.491667	0	Cam3.II
Pf3D7_03_v3_80234_T	3	80234	T	C	0.508333	0.491667	0	Cam3.II
Pf3D7_03_v3_80776_T	3	80776	T	A	0.508333	0.491667	0	Cam3.II
Pf3D7_03_v3_81202_T	3	81202	T	A	0.508333	0.491667	0	Cam3.II
Pf3D7_03_v3_81209_C	3	81209	C	A	0.508333	0.491667	0	Cam3.II
Pf3D7_03_v3_81472_A	3	81472	A	T	0.508333	0.491667	0	Cam3.II
Pf3D7_03_v3_82164_A	3	82164	A	T	0.508333	0.491667	0	Cam3.II
Pf3D7_03_v3_105838_T	3	105838	T	C	0.5	0.483333	0.0166667	Cam3.II
Pf3D7_03_v3_105873_A	3	105873	A	T	0.508333	0.491667	0	Cam3.II
Pf3D7_03_v3_106231_T	3	106231	T	A	0.508333	0.491667	0	Cam3.II
Pf3D7_03_v3_106241_G	3	106241	G	A	0.508333	0.491667	0	Cam3.II
Pf3D7_03_v3_108536_A	3	108536	A	C	0.508333	0.491667	0	Cam3.II
Pf3D7_03_v3_110673_G	3	110673	G	C	0.508333	0.491667	0	Cam3.II
Pf3D7_03_v3_112925_A	3	112925	A	T	0.5	0.475	0.025	Cam3.II
Pf3D7_03_v3_115739_G	3	115739	G	A	0.508333	0.491667	0	Cam3.II
Pf3D7_03_v3_118001_T	3	118001	T	A	0.508333	0.491667	0	Cam3.II
Pf3D7_03_v3_118067_A	3	118067	A	C	0.508333	0.491667	0	Cam3.II
Pf3D7_03_v3_118075_G	3	118075	G	A	0.508333	0.491667	0	Cam3.II
Pf3D7_03_v3_118096_T	3	118096	T	A	0.508333	0.491667	0	Cam3.II
Pf3D7_03_v3_118122_A	3	118122	A	C	0.508333	0.483333	0.00833333	Cam3.II
Pf3D7_03_v3_118148_A	3	118148	A	G	0.508333	0.483333	0.00833333	Cam3.II
Pf3D7_03_v3_118184_A	3	118184	A	T	0.508333	0.491667	0	Cam3.II
Pf3D7_03_v3_122201_T	3	122201	T	G	0.508333	0.491667	0	Cam3.II
Pf3D7_03_v3_122345_C	3	122345	C	A	0.508333	0.491667	0	Cam3.II
Pf3D7_03_v3_122360_G	3	122360	G	A	0.508333	0.491667	0	Cam3.II
Pf3D7_03_v3_122363_T	3	122363	T	C	0.508333	0.491667	0	Cam3.II
Pf3D7_03_v3_122376_T	3	122376	T	C	0.508333	0.491667	0	Cam3.II
Pf3D7_03_v3_122394_T	3	122394	T	C	0.508333	0.466667	0.025	Cam3.II
Pf3D7_03_v3_122396_A	3	122396	A	T	0.508333	0.475	0.0166667	Cam3.II
Pf3D7_03_v3_122414_A	3	122414	A	G	0.5	0.483333	0.0166667	Cam3.II
Pf3D7_03_v3_122472_G	3	122472	G	C	0.508333	0.483333	0.00833333	Cam3.II
Pf3D7_03_v3_122483_A	3	122483	A	C	0.508333	0.425	0.0666667	Cam3.II
Pf3D7_03_v3_122486_A	3	122486	A	C	0.508333	0.4	0.0916667	Cam3.II
Pf3D7_03_v3_122489_T	3	122489	T	A	0.5	0.408333	0.0916667	Cam3.II
Pf3D7_03_v3_122492_C	3	122492	C	T	0.508333	0.433333	0.0583333	Cam3.II
Pf3D7_03_v3_122520_A	3	122520	A	G	0.508333	0.466667	0.025	Cam3.II
Pf3D7_03_v3_122522_C	3	122522	C	A	0.508333	0.45	0.0416667	Cam3.II
Pf3D7_03_v3_122534_G	3	122534	G	A	0.508333	0.45	0.0416667	Cam3.II
Pf3D7_03_v3_122537_T	3	122537	T	C	0.508333	0.458333	0.0333333	Cam3.II
Pf3D7_03_v3_122582_G	3	122582	G	A	0.508333	0.433333	0.0583333	Cam3.II
Pf3D7_03_v3_122603_A	3	122603	A	G	0.508333	0.458333	0.0333333	Cam3.II
Pf3D7_03_v3_122639_G	3	122639	G	A	0.491667	0.416667	0.0916667	Cam3.II
Pf3D7_03_v3_122651_A	3	122651	A	G	0.491667	0.433333	0.075	Cam3.II
Pf3D7_03_v3_122706_C	3	122706	C	A	0.491667	0.458333	0.05	Cam3.II
Pf3D7_03_v3_122717_C	3	122717	C	A	0.508333	0.491667	0	Cam3.II
Pf3D7_03_v3_122723_G	3	122723	G	A	0.5	0.475	0.025	Cam3.II
Pf3D7_03_v3_122733_A	3	122733	A	C	0.508333	0.491667	0	Cam3.II
Pf3D7_03_v3_122744_T	3	122744	T	C	0.508333	0.491667	0	Cam3.II
Pf3D7_03_v3_122747_G	3	122747	G	A	0.508333	0.483333	0.00833333	Cam3.II
Pf3D7_03_v3_122759_G	3	122759	G	A	0.5	0.491667	0.00833333	Cam3.II
Pf3D7_03_v3_122789_A	3	122789	A	T	0.508333	0.491667	0	Cam3.II
Pf3D7_03_v3_122792_T	3	122792	T	A	0.508333	0.491667	0	Cam3.II
Pf3D7_03_v3_122810_A	3	122810	A	G	0.508333	0.491667	0	Cam3.II
Pf3D7_03_v3_122834_A	3	122834	A	T	0.508333	0.491667	0	Cam3.II
Pf3D7_03_v3_122848_C	3	122848	C	T	0.5	0.491667	0.00833333	Cam3.II
Pf3D7_03_v3_122849_A	3	122849	A	G	0.5	0.491667	0.00833333	Cam3.II
Pf3D7_03_v3_124305_G	3	124305	G	A	0.5	0.408333	0.0916667	Cam3.II
Pf3D7_03_v3_124357_A	3	124357	A	T	0.508333	0.425	0.0666667	Cam3.II
Pf3D7_03_v3_124379_G	3	124379	G	T	0.508333	0.441667	0.05	Cam3.II
Pf3D7_03_v3_124396_A	3	124396	A	C	0.5	0.458333	0.0416667	Cam3.II
Pf3D7_03_v3_124400_A	3	124400	A	G	0.508333	0.475	0.0166667	Cam3.II
Pf3D7_03_v3_124495_C	3	124495	C	A	0.5	0.491667	0.00833333	Cam3.II
Pf3D7_03_v3_124517_G	3	124517	G	C	0.508333	0.475	0.0166667	Cam3.II
Pf3D7_03_v3_124519_A	3	124519	A	G	0.508333	0.475	0.0166667	Cam3.II
Pf3D7_03_v3_124531_T	3	124531	T	C	0.5	0.441667	0.0583333	Cam3.II
Pf3D7_03_v3_124534_C	3	124534	C	T	0.508333	0.433333	0.0583333	Cam3.II
Pf3D7_03_v3_124535_C	3	124535	C	A	0.508333	0.45	0.0416667	Cam3.II
Pf3D7_03_v3_124540_A	3	124540	A	C	0.508333	0.45	0.0416667	Cam3.II
Pf3D7_03_v3_137752_C	3	137752	C	T	0.508333	0.458333	0.0333333	Cam3.II
Pf3D7_03_v3_137757_A	3	137757	A	T	0.508333	0.458333	0.0333333	Cam3.II
Pf3D7_03_v3_139797_T	3	139797	T	C	0.508333	0.483333	0.00833333	Cam3.II
Pf3D7_03_v3_139831_G	3	139831	G	C	0.508333	0.491667	0	Cam3.II
Pf3D7_03_v3_139903_C	3	139903	C	T	0.508333	0.491667	0	Cam3.II
Pf3D7_03_v3_139964_C	3	139964	C	G	0.475	0.466667	0.0583333	Cam3.II
Pf3D7_03_v3_139967_C	3	139967	C	T	0.475	0.458333	0.0666667	Cam3.II
Pf3D7_03_v3_140465_A	3	140465	A	C	0.508333	0.433333	0.0583333	Cam3.II
Pf3D7_03_v3_140477_C	3	140477	C	G	0.5	0.433333	0.0666667	Cam3.II
Pf3D7_03_v3_140504_T	3	140504	T	A	0.508333	0.466667	0.025	Cam3.II
Pf3D7_03_v3_140507_T	3	140507	T	G	0.5	0.458333	0.0416667	Cam3.II
Pf3D7_03_v3_140523_A	3	140523	A	G	0.508333	0.483333	0.00833333	Cam3.II
Pf3D7_03_v3_140645_A	3	140645	A	C	0.508333	0.483333	0.00833333	Cam3.II
Pf3D7_03_v3_140646_T	3	140646	T	G	0.508333	0.483333	0.00833333	Cam3.II
Pf3D7_03_v3_140662_A	3	140662	A	G	0.5	0.483333	0.0166667	Cam3.II
Pf3D7_03_v3_141500_G	3	141500	G	A	0.508333	0.491667	0	Cam3.II
Pf3D7_03_v3_141517_C	3	141517	C	T	0.508333	0.491667	0	Cam3.II
Pf3D7_03_v3_141798_C	3	141798	C	T	0.508333	0.491667	0	Cam3.II
Pf3D7_03_v3_142026_T	3	142026	T	A	0.516667	0.483333	0	Cam3.II
Pf3D7_03_v3_142126_C	3	142126	C	T	0.516667	0.483333	0	Cam3.II
Pf3D7_03_v3_142163_A	3	142163	A	G	0.516667	0.483333	0	Cam3.II
Pf3D7_03_v3_142164_A	3	142164	A	T	0.516667	0.483333	0	Cam3.II
Pf3D7_03_v3_142944_G	3	142944	G	T	0.516667	0.483333	0	Cam3.II
Pf3D7_03_v3_143071_T	3	143071	T	A	0.516667	0.483333	0	Cam3.II
Pf3D7_03_v3_143195_T	3	143195	T	C	0.516667	0.483333	0	Cam3.II
Pf3D7_03_v3_143196_T	3	143196	T	C	0.516667	0.483333	0	Cam3.II
Pf3D7_03_v3_154767_G	3	154767	G	A	0.516667	0.483333	0	Cam3.II
Pf3D7_03_v3_157762_T	3	157762	T	C	0.5	0.5	0	Cam3.II
Pf3D7_03_v3_159336_C	3	159336	C	T	0.433333	0.483333	0.0833333	Cam3.II
Pf3D7_03_v3_160858_T	3	160858	T	C	0.5	0.5	0	Cam3.II
Pf3D7_03_v3_163861_A	3	163861	A	C	0.491667	0.508333	0	Cam3.II
Pf3D7_03_v3_165069_G	3	165069	G	A	0.491667	0.508333	0	Cam3.II
Pf3D7_03_v3_165166_A	3	165166	A	T	0.491667	0.508333	0	Cam3.II
Pf3D7_03_v3_168502_A	3	168502	A	G	0.491667	0.508333	0	Cam3.II
Pf3D7_03_v3_168897_A	3	168897	A	T	0.491667	0.491667	0.0166667	Cam3.II
Pf3D7_03_v3_169592_G	3	169592	G	T	0.491667	0.508333	0	Cam3.II
Pf3D7_03_v3_172584_G	3	172584	G	A	0.491667	0.508333	0	Cam3.II
Pf3D7_03_v3_174076_A	3	174076	A	G	0.491667	0.508333	0	Cam3.II
Pf3D7_03_v3_179364_G	3	179364	G	C	0.491667	0.508333	0	Cam3.II
Pf3D7_03_v3_180995_G	3	180995	G	A	0.475	0.508333	0.0166667	Cam3.II
Pf3D7_03_v3_182243_A	3	182243	A	T	0.466667	0.475	0.0583333	Cam3.II
Pf3D7_03_v3_182555_C	3	182555	C	T	0.491667	0.483333	0.025	Cam3.II
Pf3D7_03_v3_183105_T	3	183105	T	A	0.491667	0.508333	0	Cam3.II
Pf3D7_03_v3_190177_G	3	190177	G	A	0.5	0.5	0	Cam3.II
Pf3D7_03_v3_191143_A	3	191143	A	T	0.5	0.491667	0.00833333	Cam3.II
Pf3D7_03_v3_191556_C	3	191556	C	T	0.5	0.491667	0.00833333	Cam3.II
Pf3D7_03_v3_192937_A	3	192937	A	G	0.5	0.5	0	Cam3.II
Pf3D7_03_v3_193696_T	3	193696	T	A	0.5	0.5	0	Cam3.II
Pf3D7_03_v3_193835_A	3	193835	A	T	0.5	0.5	0	Cam3.II
Pf3D7_03_v3_194294_G	3	194294	G	C	0.5	0.483333	0.0166667	Cam3.II
Pf3D7_03_v3_195820_A	3	195820	A	C	0.5	0.5	0	Cam3.II
Pf3D7_03_v3_196146_A	3	196146	A	C	0.5	0.5	0	Cam3.II
Pf3D7_03_v3_196917_A	3	196917	A	T	0.5	0.5	0	Cam3.II
Pf3D7_03_v3_198452_T	3	198452	T	C	0.5	0.5	0	Cam3.II
Pf3D7_03_v3_198599_C	3	198599	C	T	0.491667	0.5	0.00833333	Cam3.II
Pf3D7_03_v3_199759_A	3	199759	A	T	0.5	0.483333	0.0166667	Cam3.II
Pf3D7_03_v3_199764_T	3	199764	T	A	0.5	0.5	0	Cam3.II
Pf3D7_03_v3_200509_C	3	200509	C	A	0.491667	0.5	0.00833333	Cam3.II
Pf3D7_03_v3_204230_A	3	204230	A	G	0.5	0.5	0	Cam3.II
Pf3D7_03_v3_204732_A	3	204732	A	T	0.5	0.5	0	Cam3.II
Pf3D7_03_v3_206952_A	3	206952	A	T	0.475	0.491667	0.0333333	Cam3.II
Pf3D7_03_v3_209819_A	3	209819	A	C	0.45	0.458333	0.0916667	Cam3.II
Pf3D7_03_v3_212207_G	3	212207	G	C	0.483333	0.516667	0	Cam3.II
Pf3D7_03_v3_212611_G	3	212611	G	A	0.483333	0.516667	0	Cam3.II
Pf3D7_03_v3_214196_C	3	214196	C	A	0.483333	0.516667	0	Cam3.II
Pf3D7_03_v3_217158_T	3	217158	T	G	0.491667	0.508333	0	Cam3.II
Pf3D7_03_v3_218368_A	3	218368	A	T	0.491667	0.5	0.00833333	Cam3.II
Pf3D7_03_v3_220090_G	3	220090	G	A	0.491667	0.508333	0	Cam3.II
Pf3D7_03_v3_221435_G	3	221435	G	T	0.491667	0.508333	0	Cam3.II
Pf3D7_03_v3_221554_G	3	221554	G	C	0.491667	0.508333	0	Cam3.II
Pf3D7_03_v3_221565_C	3	221565	C	G	0.491667	0.508333	0	Cam3.II
Pf3D7_03_v3_221568_T	3	221568	T	C	0.491667	0.508333	0	Cam3.II
Pf3D7_03_v3_221615_C	3	221615	C	T	0.491667	0.508333	0	Cam3.II
Pf3D7_03_v3_222224_G	3	222224	G	C	0.475	0.508333	0.0166667	Cam3.II
Pf3D7_03_v3_224367_C	3	224367	C	T	0.491667	0.508333	0	Cam3.II
Pf3D7_03_v3_224677_G	3	224677	G	A	0.491667	0.508333	0	Cam3.II
Pf3D7_03_v3_224831_A	3	224831	A	G	0.491667	0.5	0.00833333	Cam3.II
Pf3D7_03_v3_232923_T	3	232923	T	G	0.483333	0.516667	0	Cam3.II
Pf3D7_03_v3_235750_T	3	235750	T	A	0.483333	0.516667	0	Cam3.II
Pf3D7_03_v3_236316_A	3	236316	A	G	0.483333	0.516667	0	Cam3.II
Pf3D7_03_v3_236787_A	3	236787	A	G	0.483333	0.516667	0	Cam3.II
Pf3D7_03_v3_237598_G	3	237598	G	C	0.475	0.516667	0.00833333	Cam3.II
Pf3D7_03_v3_237762_T	3	237762	T	C	0.483333	0.516667	0	Cam3.II
Pf3D7_03_v3_241184_C	3	241184	C	T	0.475	0.516667	0.00833333	Cam3.II
Pf3D7_03_v3_242559_A	3	242559	A	C	0.483333	0.516667	0	Cam3.II
Pf3D7_03_v3_245277_A	3	245277	A	G	0.483333	0.516667	0	Cam3.II
Pf3D7_03_v3_250988_T	3	250988	T	A	0.475	0.525	0	Cam3.II
Pf3D7_03_v3_252044_T	3	252044	T	A	0.441667	0.5	0.0583333	Cam3.II
Pf3D7_03_v3_252045_T	3	252045	T	A	0.466667	0.516667	0.0166667	Cam3.II
Pf3D7_03_v3_253011_T	3	253011	T	C	0.475	0.525	0	Cam3.II
Pf3D7_03_v3_255269_G	3	255269	G	T	0.475	0.525	0	Cam3.II
Pf3D7_03_v3_255687_A	3	255687	A	G	0.475	0.516667	0.00833333	Cam3.II
Pf3D7_03_v3_255764_A	3	255764	A	G	0.475	0.525	0	Cam3.II
Pf3D7_03_v3_255791_T	3	255791	T	G	0.466667	0.525	0.00833333	Cam3.II
Pf3D7_03_v3_255839_T	3	255839	T	A	0.466667	0.508333	0.025	Cam3.II
Pf3D7_03_v3_255851_C	3	255851	C	T	0.466667	0.525	0.00833333	Cam3.II
Pf3D7_03_v3_258267_T	3	258267	T	C	0.475	0.525	0	Cam3.II
Pf3D7_03_v3_261883_T	3	261883	T	C	0.475	0.525	0	Cam3.II
Pf3D7_03_v3_267851_C	3	267851	C	T	0.466667	0.533333	0	Cam3.II
Pf3D7_03_v3_268373_T	3	268373	T	C	0.466667	0.533333	0	Cam3.II
Pf3D7_03_v3_269564_G	3	269564	G	T	0.458333	0.516667	0.025	Cam3.II
Pf3D7_03_v3_271786_G	3	271786	G	T	0.466667	0.533333	0	Cam3.II
Pf3D7_03_v3_273124_T	3	273124	T	C	0.466667	0.533333	0	Cam3.II
Pf3D7_03_v3_277488_C	3	277488	C	G	0.466667	0.533333	0	Cam3.II
Pf3D7_03_v3_278369_G	3	278369	G	A	0.466667	0.533333	0	Cam3.II
Pf3D7_03_v3_284000_A	3	284000	A	G	0.441667	0.475	0.0833333	Cam3.II
Pf3D7_03_v3_284003_T	3	284003	T	G	0.441667	0.466667	0.0916667	Cam3.II
Pf3D7_03_v3_285342_T	3	285342	T	G	0.458333	0.516667	0.025	Cam3.II
Pf3D7_03_v3_285565_T	3	285565	T	C	0.458333	0.533333	0.00833333	Cam3.II
Pf3D7_03_v3_286584_A	3	286584	A	T	0.458333	0.541667	0	Cam3.II
Pf3D7_03_v3_286830_T	3	286830	T	A	0.458333	0.541667	0	Cam3.II
Pf3D7_03_v3_287392_G	3	287392	G	A	0.45	0.516667	0.0333333	Cam3.II
Pf3D7_03_v3_289795_G	3	289795	G	T	0.458333	0.541667	0	Cam3.II
Pf3D7_03_v3_297417_G	3	297417	G	T	0.458333	0.541667	0	Cam3.II
Pf3D7_03_v3_302963_A	3	302963	A	G	0.45	0.55	0	Cam3.II
Pf3D7_03_v3_305181_T	3	305181	T	A	0.433333	0.533333	0.0333333	Cam3.II
Pf3D7_03_v3_312180_G	3	312180	G	A	0.45	0.55	0	Cam3.II
Pf3D7_03_v3_312279_A	3	312279	A	T	0.45	0.5	0.05	Cam3.II
Pf3D7_03_v3_316442_C	3	316442	C	T	0.45	0.466667	0.0833333	Cam3.II
Pf3D7_03_v3_317795_C	3	317795	C	G	0.45	0.55	0	Cam3.II
Pf3D7_03_v3_326225_T	3	326225	T	A	0.441667	0.516667	0.0416667	Cam3.II
Pf3D7_03_v3_327078_A	3	327078	A	G	0.441667	0.558333	0	Cam3.II
Pf3D7_03_v3_331102_T	3	331102	T	A	0.425	0.525	0.05	Cam3.II
Pf3D7_03_v3_331122_T	3	331122	T	C	0.425	0.566667	0.00833333	Cam3.II
Pf3D7_03_v3_333307_G	3	333307	G	C	0.433333	0.566667	0	Cam3.II
Pf3D7_03_v3_333733_A	3	333733	A	G	0.433333	0.516667	0.05	Cam3.II
Pf3D7_03_v3_335797_T	3	335797	T	A	0.391667	0.55	0.0583333	Cam3.II
Pf3D7_03_v3_335936_T	3	335936	T	G	0.433333	0.558333	0.00833333	Cam3.II
Pf3D7_03_v3_339753_A	3	339753	A	T	0.416667	0.566667	0.0166667	Cam3.II
Pf3D7_03_v3_346735_A	3	346735	A	T	0.425	0.5	0.075	Cam3.II
Pf3D7_03_v3_348965_T	3	348965	T	C	0.425	0.483333	0.0916667	Cam3.II
Pf3D7_03_v3_350173_C	3	350173	C	G	0.433333	0.558333	0.00833333	Cam3.II
Pf3D7_03_v3_351999_C	3	351999	C	T	0.45	0.55	0	Cam3.II
Pf3D7_03_v3_354502_C	3	354502	C	T	0.441667	0.558333	0	Cam3.II
Pf3D7_03_v3_356018_G	3	356018	G	T	0.458333	0.541667	0	Cam3.II
Pf3D7_03_v3_356381_T	3	356381	T	C	0.458333	0.541667	0	Cam3.II
Pf3D7_03_v3_356505_G	3	356505	G	A	0.458333	0.541667	0	Cam3.II
Pf3D7_03_v3_357947_G	3	357947	G	A	0.458333	0.541667	0	Cam3.II
Pf3D7_03_v3_358536_G	3	358536	G	C	0.458333	0.541667	0	Cam3.II
Pf3D7_03_v3_358587_G	3	358587	G	C	0.458333	0.541667	0	Cam3.II
Pf3D7_03_v3_360119_A	3	360119	A	G	0.458333	0.541667	0	Cam3.II
Pf3D7_03_v3_360145_T	3	360145	T	C	0.458333	0.541667	0	Cam3.II
Pf3D7_03_v3_360731_G	3	360731	G	A	0.458333	0.541667	0	Cam3.II
Pf3D7_03_v3_360794_A	3	360794	A	G	0.458333	0.541667	0	Cam3.II
Pf3D7_03_v3_361061_G	3	361061	G	T	0.458333	0.541667	0	Cam3.II
Pf3D7_03_v3_361195_G	3	361195	G	A	0.458333	0.541667	0	Cam3.II
Pf3D7_03_v3_361199_C	3	361199	C	T	0.458333	0.541667	0	Cam3.II
Pf3D7_03_v3_361403_T	3	361403	T	C	0.458333	0.541667	0	Cam3.II
Pf3D7_03_v3_362032_A	3	362032	A	G	0.441667	0.541667	0.0166667	Cam3.II
Pf3D7_03_v3_363629_C	3	363629	C	T	0.458333	0.541667	0	Cam3.II
Pf3D7_03_v3_364059_C	3	364059	C	T	0.416667	0.491667	0.0916667	Cam3.II
Pf3D7_03_v3_364138_G	3	364138	G	A	0.433333	0.491667	0.075	Cam3.II
Pf3D7_03_v3_364638_C	3	364638	C	A	0.458333	0.541667	0	Cam3.II
Pf3D7_03_v3_365521_T	3	365521	T	G	0.458333	0.541667	0	Cam3.II
Pf3D7_03_v3_365946_T	3	365946	T	C	0.458333	0.541667	0	Cam3.II
Pf3D7_03_v3_369473_G	3	369473	G	A	0.458333	0.541667	0	Cam3.II
Pf3D7_03_v3_375759_G	3	375759	G	A	0.466667	0.525	0.00833333	Cam3.II
Pf3D7_03_v3_376708_G	3	376708	G	A	0.466667	0.533333	0	Cam3.II
Pf3D7_03_v3_381308_G	3	381308	G	A	0.475	0.525	0	Cam3.II
Pf3D7_03_v3_381764_G	3	381764	G	C	0.466667	0.533333	0	Cam3.II
Pf3D7_03_v3_383262_A	3	383262	A	G	0.475	0.516667	0.00833333	Cam3.II
Pf3D7_03_v3_385520_C	3	385520	C	T	0.475	0.525	0	Cam3.II
Pf3D7_03_v3_385973_G	3	385973	G	A	0.475	0.525	0	Cam3.II
Pf3D7_03_v3_392474_G	3	392474	G	A	0.475	0.525	0	Cam3.II
Pf3D7_03_v3_393922_G	3	393922	G	A	0.475	0.475	0.05	Cam3.II
Pf3D7_03_v3_398676_A	3	398676	A	T	0.475	0.525	0	Cam3.II
Pf3D7_03_v3_402219_G	3	402219	G	A	0.475	0.433333	0.0916667	Cam3.II
Pf3D7_03_v3_402559_T	3	402559	T	C	0.475	0.525	0	Cam3.II
Pf3D7_03_v3_403257_A	3	403257	A	T	0.475	0.525	0	Cam3.II
Pf3D7_03_v3_403666_A	3	403666	A	T	0.416667	0.525	0.0583333	Cam3.II
Pf3D7_03_v3_409300_G	3	409300	G	C	0.458333	0.533333	0.00833333	Cam3.II
Pf3D7_03_v3_414967_G	3	414967	G	T	0.466667	0.533333	0	Cam3.II
Pf3D7_03_v3_417468_T	3	417468	T	A	0.466667	0.533333	0	Cam3.II
Pf3D7_03_v3_419884_A	3	419884	A	T	0.466667	0.533333	0	Cam3.II
Pf3D7_03_v3_420780_T	3	420780	T	G	0.466667	0.525	0.00833333	Cam3.II
Pf3D7_03_v3_426483_T	3	426483	T	C	0.475	0.516667	0.00833333	Cam3.II
Pf3D7_03_v3_427624_G	3	427624	G	A	0.475	0.516667	0.00833333	Cam3.II
Pf3D7_03_v3_429759_G	3	429759	G	C	0.466667	0.533333	0	Cam3.II
Pf3D7_03_v3_430568_G	3	430568	G	T	0.466667	0.533333	0	Cam3.II
Pf3D7_03_v3_430702_T	3	430702	T	A	0.466667	0.508333	0.025	Cam3.II
Pf3D7_03_v3_430828_A	3	430828	A	T	0.466667	0.533333	0	Cam3.II
Pf3D7_03_v3_431084_T	3	431084	T	A	0.458333	0.533333	0.00833333	Cam3.II
Pf3D7_03_v3_431086_A	3	431086	A	T	0.466667	0.533333	0	Cam3.II
Pf3D7_03_v3_437772_A	3	437772	A	G	0.475	0.525	0	Cam3.II
Pf3D7_03_v3_440214_A	3	440214	A	G	0.475	0.458333	0.0666667	Cam3.II
Pf3D7_03_v3_440987_G	3	440987	G	A	0.466667	0.475	0.0583333	Cam3.II
Pf3D7_03_v3_441156_A	3	441156	A	T	0.475	0.525	0	Cam3.II
Pf3D7_03_v3_441463_A	3	441463	A	T	0.475	0.525	0	Cam3.II
Pf3D7_03_v3_443515_A	3	443515	A	G	0.475	0.525	0	Cam3.II
Pf3D7_03_v3_443524_C	3	443524	C	A	0.475	0.525	0	Cam3.II
Pf3D7_03_v3_443795_C	3	443795	C	A	0.475	0.525	0	Cam3.II
Pf3D7_03_v3_444950_A	3	444950	A	T	0.483333	0.516667	0	Cam3.II
Pf3D7_03_v3_447053_C	3	447053	C	T	0.433333	0.483333	0.0833333	Cam3.II
Pf3D7_03_v3_450624_A	3	450624	A	C	0.483333	0.508333	0.00833333	Cam3.II
Pf3D7_03_v3_451403_G	3	451403	G	A	0.483333	0.45	0.0666667	Cam3.II
Pf3D7_03_v3_452795_C	3	452795	C	G	0.491667	0.508333	0	Cam3.II
Pf3D7_03_v3_455125_C	3	455125	C	T	0.491667	0.508333	0	Cam3.II
Pf3D7_03_v3_458417_G	3	458417	G	A	0.491667	0.508333	0	Cam3.II
Pf3D7_03_v3_460971_A	3	460971	A	T	0.491667	0.508333	0	Cam3.II
Pf3D7_03_v3_461498_A	3	461498	A	C	0.491667	0.508333	0	Cam3.II
Pf3D7_03_v3_468472_A	3	468472	A	T	0.45	0.508333	0.0416667	Cam3.II
Pf3D7_03_v3_468610_A	3	468610	A	T	0.491667	0.483333	0.025	Cam3.II
Pf3D7_03_v3_469420_A	3	469420	A	T	0.491667	0.508333	0	Cam3.II
Pf3D7_03_v3_469760_C	3	469760	C	T	0.483333	0.5	0.0166667	Cam3.II
Pf3D7_03_v3_469934_A	3	469934	A	G	0.491667	0.508333	0	Cam3.II
Pf3D7_03_v3_469962_A	3	469962	A	C	0.491667	0.508333	0	Cam3.II
Pf3D7_03_v3_471169_C	3	471169	C	T	0.483333	0.508333	0.00833333	Cam3.II
Pf3D7_03_v3_471494_C	3	471494	C	G	0.491667	0.5	0.00833333	Cam3.II
Pf3D7_03_v3_471577_G	3	471577	G	T	0.483333	0.508333	0.00833333	Cam3.II
Pf3D7_03_v3_471900_T	3	471900	T	G	0.491667	0.508333	0	Cam3.II
Pf3D7_03_v3_472007_A	3	472007	A	G	0.491667	0.508333	0	Cam3.II
Pf3D7_03_v3_473255_G	3	473255	G	A	0.491667	0.508333	0	Cam3.II
Pf3D7_03_v3_473454_T	3	473454	T	A	0.483333	0.508333	0.00833333	Cam3.II
Pf3D7_03_v3_476801_T	3	476801	T	G	0.491667	0.508333	0	Cam3.II
Pf3D7_03_v3_476887_A	3	476887	A	T	0.491667	0.508333	0	Cam3.II
Pf3D7_03_v3_476890_G	3	476890	G	T	0.491667	0.5	0.00833333	Cam3.II
Pf3D7_03_v3_476891_G	3	476891	G	A	0.491667	0.508333	0	Cam3.II
Pf3D7_03_v3_476905_T	3	476905	T	A	0.491667	0.508333	0	Cam3.II
Pf3D7_03_v3_478898_A	3	478898	A	C	0.5	0.5	0	Cam3.II
Pf3D7_03_v3_483480_C	3	483480	C	T	0.508333	0.491667	0	Cam3.II
Pf3D7_03_v3_484665_A	3	484665	A	T	0.508333	0.491667	0	Cam3.II
Pf3D7_03_v3_489457_C	3	489457	C	T	0.483333	0.483333	0.0333333	Cam3.II
Pf3D7_03_v3_489823_G	3	489823	G	C	0.508333	0.491667	0	Cam3.II
Pf3D7_03_v3_494135_A	3	494135	A	G	0.5	0.483333	0.0166667	Cam3.II
Pf3D7_03_v3_495469_C	3	495469	C	T	0.508333	0.491667	0	Cam3.II
Pf3D7_03_v3_495859_T	3	495859	T	A	0.508333	0.491667	0	Cam3.II
Pf3D7_03_v3_497544_A	3	497544	A	G	0.508333	0.483333	0.00833333	Cam3.II
Pf3D7_03_v3_497879_A	3	497879	A	T	0.508333	0.475	0.0166667	Cam3.II
Pf3D7_03_v3_501080_T	3	501080	T	C	0.508333	0.491667	0	Cam3.II
Pf3D7_03_v3_501652_C	3	501652	C	G	0.508333	0.491667	0	Cam3.II
Pf3D7_03_v3_501863_G	3	501863	G	A	0.508333	0.483333	0.00833333	Cam3.II
Pf3D7_03_v3_502173_A	3	502173	A	T	0.508333	0.491667	0	Cam3.II
Pf3D7_03_v3_502586_C	3	502586	C	T	0.508333	0.491667	0	Cam3.II
Pf3D7_03_v3_504002_A	3	504002	A	G	0.508333	0.491667	0	Cam3.II
Pf3D7_03_v3_504104_C	3	504104	C	T	0.5	0.491667	0.00833333	Cam3.II
Pf3D7_03_v3_504845_C	3	504845	C	T	0.5	0.5	0	Cam3.II
Pf3D7_03_v3_506758_A	3	506758	A	T	0.491667	0.508333	0	Cam3.II
Pf3D7_03_v3_506799_G	3	506799	G	A	0.491667	0.508333	0	Cam3.II
Pf3D7_03_v3_506849_A	3	506849	A	T	0.491667	0.508333	0	Cam3.II
Pf3D7_03_v3_508469_A	3	508469	A	G	0.491667	0.508333	0	Cam3.II
Pf3D7_03_v3_510000_G	3	510000	G	T	0.5	0.5	0	Cam3.II
Pf3D7_03_v3_510292_C	3	510292	C	T	0.5	0.483333	0.0166667	Cam3.II
Pf3D7_03_v3_511284_C	3	511284	C	T	0.5	0.5	0	Cam3.II
Pf3D7_03_v3_511333_A	3	511333	A	T	0.5	0.5	0	Cam3.II
Pf3D7_03_v3_511335_A	3	511335	A	G	0.5	0.5	0	Cam3.II
Pf3D7_03_v3_511371_A	3	511371	A	G	0.5	0.5	0	Cam3.II
Pf3D7_03_v3_511398_T	3	511398	T	A	0.5	0.5	0	Cam3.II
Pf3D7_03_v3_511399_T	3	511399	T	C	0.5	0.5	0	Cam3.II
Pf3D7_03_v3_511434_T	3	511434	T	G	0.5	0.5	0	Cam3.II
Pf3D7_03_v3_511804_A	3	511804	A	C	0.5	0.491667	0.00833333	Cam3.II
Pf3D7_03_v3_511955_G	3	511955	G	C	0.466667	0.491667	0.0416667	Cam3.II
Pf3D7_03_v3_512092_A	3	512092	A	T	0.491667	0.441667	0.0666667	Cam3.II
Pf3D7_03_v3_512111_A	3	512111	A	T	0.5	0.5	0	Cam3.II
Pf3D7_03_v3_515100_G	3	515100	G	A	0.5	0.5	0	Cam3.II
Pf3D7_03_v3_516364_T	3	516364	T	A	0.491667	0.5	0.00833333	Cam3.II
Pf3D7_03_v3_516378_T	3	516378	T	A	0.5	0.5	0	Cam3.II
Pf3D7_03_v3_516885_C	3	516885	C	A	0.5	0.5	0	Cam3.II
Pf3D7_03_v3_519162_G	3	519162	G	A	0.5	0.5	0	Cam3.II
Pf3D7_03_v3_519657_T	3	519657	T	A	0.5	0.5	0	Cam3.II
Pf3D7_03_v3_522905_A	3	522905	A	C	0.491667	0.508333	0	Cam3.II
Pf3D7_03_v3_523106_G	3	523106	G	A	0.491667	0.508333	0	Cam3.II
Pf3D7_03_v3_525612_C	3	525612	C	A	0.5	0.5	0	Cam3.II
Pf3D7_03_v3_530553_A	3	530553	A	T	0.491667	0.508333	0	Cam3.II
Pf3D7_03_v3_532951_A	3	532951	A	C	0.475	0.508333	0.0166667	Cam3.II
Pf3D7_03_v3_532952_A	3	532952	A	C	0.466667	0.508333	0.025	Cam3.II
Pf3D7_03_v3_537574_A	3	537574	A	T	0.483333	0.475	0.0416667	Cam3.II
Pf3D7_03_v3_538706_A	3	538706	A	T	0.483333	0.516667	0	Cam3.II
Pf3D7_03_v3_539313_G	3	539313	G	A	0.483333	0.516667	0	Cam3.II
Pf3D7_03_v3_540030_G	3	540030	G	A	0.475	0.516667	0.00833333	Cam3.II
Pf3D7_03_v3_547579_A	3	547579	A	T	0.466667	0.458333	0.075	Cam3.II
Pf3D7_03_v3_548178_C	3	548178	C	A	0.475	0.525	0	Cam3.II
Pf3D7_03_v3_550797_C	3	550797	C	A	0.483333	0.516667	0	Cam3.II
Pf3D7_03_v3_552224_T	3	552224	T	G	0.5	0.45	0.05	Cam3.II
Pf3D7_03_v3_552227_C	3	552227	C	T	0.5	0.475	0.025	Cam3.II
Pf3D7_03_v3_552228_C	3	552228	C	A	0.5	0.458333	0.0416667	Cam3.II
Pf3D7_03_v3_552239_C	3	552239	C	T	0.5	0.466667	0.0333333	Cam3.II
Pf3D7_03_v3_552251_C	3	552251	C	T	0.5	0.441667	0.0583333	Cam3.II
Pf3D7_03_v3_552383_C	3	552383	C	T	0.483333	0.5	0.0166667	Cam3.II
Pf3D7_03_v3_552423_C	3	552423	C	T	0.483333	0.475	0.0416667	Cam3.II
Pf3D7_03_v3_552443_T	3	552443	T	C	0.466667	0.466667	0.0666667	Cam3.II
Pf3D7_03_v3_552826_G	3	552826	G	T	0.475	0.491667	0.0333333	Cam3.II
Pf3D7_03_v3_553721_G	3	553721	G	T	0.491667	0.483333	0.025	Cam3.II
Pf3D7_03_v3_555130_A	3	555130	A	T	0.491667	0.5	0.00833333	Cam3.II
Pf3D7_03_v3_564899_G	3	564899	G	T	0.491667	0.508333	0	Cam3.II
Pf3D7_03_v3_565081_T	3	565081	T	G	0.491667	0.508333	0	Cam3.II
Pf3D7_03_v3_565085_G	3	565085	G	T	0.491667	0.508333	0	Cam3.II
Pf3D7_03_v3_565770_C	3	565770	C	T	0.483333	0.516667	0	Cam3.II
Pf3D7_03_v3_568116_A	3	568116	A	T	0.466667	0.516667	0.0166667	Cam3.II
Pf3D7_03_v3_573711_G	3	573711	G	T	0.466667	0.533333	0	Cam3.II
Pf3D7_03_v3_573820_T	3	573820	T	G	0.466667	0.533333	0	Cam3.II
Pf3D7_03_v3_574750_A	3	574750	A	G	0.466667	0.525	0.00833333	Cam3.II
Pf3D7_03_v3_577029_C	3	577029	C	T	0.466667	0.533333	0	Cam3.II
Pf3D7_03_v3_580688_T	3	580688	T	A	0.466667	0.533333	0	Cam3.II
Pf3D7_03_v3_595795_A	3	595795	A	T	0.458333	0.541667	0	Cam3.II
Pf3D7_03_v3_596066_C	3	596066	C	A	0.458333	0.541667	0	Cam3.II
Pf3D7_03_v3_597023_C	3	597023	C	A	0.458333	0.541667	0	Cam3.II
Pf3D7_03_v3_599830_T	3	599830	T	A	0.441667	0.525	0.0333333	Cam3.II
Pf3D7_03_v3_603332_C	3	603332	C	T	0.458333	0.541667	0	Cam3.II
Pf3D7_03_v3_611762_C	3	611762	C	T	0.45	0.55	0	Cam3.II
Pf3D7_03_v3_616521_C	3	616521	C	A	0.45	0.55	0	Cam3.II
Pf3D7_03_v3_617426_G	3	617426	G	A	0.45	0.541667	0.00833333	Cam3.II
Pf3D7_03_v3_618447_A	3	618447	A	G	0.45	0.55	0	Cam3.II
Pf3D7_03_v3_618530_T	3	618530	T	C	0.45	0.55	0	Cam3.II
Pf3D7_03_v3_618708_A	3	618708	A	G	0.45	0.533333	0.0166667	Cam3.II
Pf3D7_03_v3_619609_T	3	619609	T	G	0.45	0.55	0	Cam3.II
Pf3D7_03_v3_620585_G	3	620585	G	A	0.45	0.55	0	Cam3.II
Pf3D7_03_v3_622622_T	3	622622	T	A	0.441667	0.541667	0.0166667	Cam3.II
Pf3D7_03_v3_622748_T	3	622748	T	C	0.441667	0.533333	0.025	Cam3.II
Pf3D7_03_v3_622763_G	3	622763	G	C	0.441667	0.533333	0.025	Cam3.II
Pf3D7_03_v3_625913_T	3	625913	T	G	0.441667	0.558333	0	Cam3.II
Pf3D7_03_v3_626846_T	3	626846	T	G	0.441667	0.558333	0	Cam3.II
Pf3D7_03_v3_629292_A	3	629292	A	T	0.45	0.55	0	Cam3.II
Pf3D7_03_v3_632027_A	3	632027	A	T	0.433333	0.55	0.0166667	Cam3.II
Pf3D7_03_v3_635759_A	3	635759	A	T	0.441667	0.558333	0	Cam3.II
Pf3D7_03_v3_635823_A	3	635823	A	G	0.441667	0.558333	0	Cam3.II
Pf3D7_03_v3_637882_C	3	637882	C	T	0.441667	0.558333	0	Cam3.II
Pf3D7_03_v3_648945_C	3	648945	C	A	0.441667	0.558333	0	Cam3.II
Pf3D7_03_v3_653890_C	3	653890	C	T	0.425	0.566667	0.00833333	Cam3.II
Pf3D7_03_v3_654095_C	3	654095	C	G	0.425	0.575	0	Cam3.II
Pf3D7_03_v3_654121_G	3	654121	G	C	0.433333	0.566667	0	Cam3.II
Pf3D7_03_v3_654721_A	3	654721	A	G	0.425	0.575	0	Cam3.II
Pf3D7_03_v3_655803_G	3	655803	G	T	0.433333	0.566667	0	Cam3.II
Pf3D7_03_v3_656389_T	3	656389	T	C	0.433333	0.566667	0	Cam3.II
Pf3D7_03_v3_656752_T	3	656752	T	C	0.433333	0.566667	0	Cam3.II
Pf3D7_03_v3_657140_A	3	657140	A	G	0.433333	0.55	0.0166667	Cam3.II
Pf3D7_03_v3_665559_A	3	665559	A	T	0.433333	0.566667	0	Cam3.II
Pf3D7_03_v3_666922_T	3	666922	T	C	0.425	0.55	0.025	Cam3.II
Pf3D7_03_v3_668783_T	3	668783	T	A	0.433333	0.566667	0	Cam3.II
Pf3D7_03_v3_669853_T	3	669853	T	C	0.433333	0.566667	0	Cam3.II
Pf3D7_03_v3_670134_G	3	670134	G	C	0.425	0.566667	0.00833333	Cam3.II
Pf3D7_03_v3_672753_T	3	672753	T	C	0.433333	0.566667	0	Cam3.II
Pf3D7_03_v3_672864_T	3	672864	T	G	0.433333	0.566667	0	Cam3.II
Pf3D7_03_v3_672904_G	3	672904	G	C	0.433333	0.566667	0	Cam3.II
Pf3D7_03_v3_677645_T	3	677645	T	A	0.433333	0.566667	0	Cam3.II
Pf3D7_03_v3_678081_G	3	678081	G	A	0.433333	0.566667	0	Cam3.II
Pf3D7_03_v3_679453_G	3	679453	G	A	0.441667	0.558333	0	Cam3.II
Pf3D7_03_v3_680866_T	3	680866	T	C	0.433333	0.55	0.0166667	Cam3.II
Pf3D7_03_v3_683854_A	3	683854	A	T	0.433333	0.5	0.0666667	Cam3.II
Pf3D7_03_v3_683937_G	3	683937	G	A	0.433333	0.566667	0	Cam3.II
Pf3D7_03_v3_683938_T	3	683938	T	A	0.433333	0.566667	0	Cam3.II
Pf3D7_03_v3_684887_T	3	684887	T	C	0.433333	0.566667	0	Cam3.II
Pf3D7_03_v3_687582_C	3	687582	C	A	0.425	0.575	0	Cam3.II
Pf3D7_03_v3_688049_A	3	688049	A	G	0.425	0.575	0	Cam3.II
Pf3D7_03_v3_688798_T	3	688798	T	C	0.425	0.575	0	Cam3.II
Pf3D7_03_v3_689276_G	3	689276	G	A	0.425	0.575	0	Cam3.II
Pf3D7_03_v3_690878_T	3	690878	T	G	0.425	0.575	0	Cam3.II
Pf3D7_03_v3_692735_A	3	692735	A	T	0.425	0.575	0	Cam3.II
Pf3D7_03_v3_695681_T	3	695681	T	A	0.425	0.566667	0.00833333	Cam3.II
Pf3D7_03_v3_697425_T	3	697425	T	G	0.433333	0.566667	0	Cam3.II
Pf3D7_03_v3_698752_T	3	698752	T	A	0.433333	0.558333	0.00833333	Cam3.II
Pf3D7_03_v3_699883_A	3	699883	A	G	0.433333	0.566667	0	Cam3.II
Pf3D7_03_v3_700097_G	3	700097	G	T	0.4	0.566667	0.0333333	Cam3.II
Pf3D7_03_v3_703144_C	3	703144	C	A	0.441667	0.558333	0	Cam3.II
Pf3D7_03_v3_704020_G	3	704020	G	A	0.441667	0.55	0.00833333	Cam3.II
Pf3D7_03_v3_704022_C	3	704022	C	T	0.441667	0.558333	0	Cam3.II
Pf3D7_03_v3_705859_T	3	705859	T	G	0.441667	0.55	0.00833333	Cam3.II
Pf3D7_03_v3_705863_G	3	705863	G	T	0.441667	0.55	0.00833333	Cam3.II
Pf3D7_03_v3_706446_T	3	706446	T	G	0.45	0.458333	0.0916667	Cam3.II
Pf3D7_03_v3_706461_A	3	706461	A	C	0.45	0.533333	0.0166667	Cam3.II
Pf3D7_03_v3_707843_T	3	707843	T	G	0.441667	0.558333	0	Cam3.II
Pf3D7_03_v3_709578_T	3	709578	T	A	0.433333	0.566667	0	Cam3.II
Pf3D7_03_v3_714536_T	3	714536	T	G	0.441667	0.55	0.00833333	Cam3.II
Pf3D7_03_v3_714980_C	3	714980	C	T	0.441667	0.475	0.0833333	Cam3.II
Pf3D7_03_v3_715250_T	3	715250	T	C	0.441667	0.558333	0	Cam3.II
Pf3D7_03_v3_716463_T	3	716463	T	A	0.433333	0.541667	0.025	Cam3.II
Pf3D7_03_v3_717058_G	3	717058	G	T	0.441667	0.558333	0	Cam3.II
Pf3D7_03_v3_717690_G	3	717690	G	A	0.441667	0.558333	0	Cam3.II
Pf3D7_03_v3_718929_G	3	718929	G	T	0.433333	0.533333	0.0333333	Cam3.II
Pf3D7_03_v3_719144_T	3	719144	T	C	0.466667	0.533333	0	Cam3.II
Pf3D7_03_v3_721409_T	3	721409	T	A	0.458333	0.541667	0	Cam3.II
Pf3D7_03_v3_721887_A	3	721887	A	C	0.45	0.541667	0.00833333	Cam3.II
Pf3D7_03_v3_724398_C	3	724398	C	T	0.45	0.533333	0.0166667	Cam3.II
Pf3D7_03_v3_729231_G	3	729231	G	T	0.466667	0.533333	0	Cam3.II
Pf3D7_03_v3_733530_A	3	733530	A	G	0.475	0.525	0	Cam3.II
Pf3D7_03_v3_733874_C	3	733874	C	T	0.475	0.466667	0.0583333	Cam3.II
Pf3D7_03_v3_736511_A	3	736511	A	T	0.466667	0.441667	0.0916667	Cam3.II
Pf3D7_03_v3_736632_A	3	736632	A	T	0.466667	0.533333	0	Cam3.II
Pf3D7_03_v3_737321_C	3	737321	C	A	0.466667	0.533333	0	Cam3.II
Pf3D7_03_v3_746438_A	3	746438	A	G	0.466667	0.533333	0	Cam3.II
Pf3D7_03_v3_748271_A	3	748271	A	T	0.441667	0.491667	0.0666667	Cam3.II
Pf3D7_03_v3_748275_A	3	748275	A	T	0.416667	0.516667	0.0666667	Cam3.II
Pf3D7_03_v3_749911_T	3	749911	T	C	0.466667	0.533333	0	Cam3.II
Pf3D7_03_v3_750458_A	3	750458	A	C	0.466667	0.533333	0	Cam3.II
Pf3D7_03_v3_750795_T	3	750795	T	C	0.466667	0.533333	0	Cam3.II
Pf3D7_03_v3_750987_A	3	750987	A	G	0.458333	0.533333	0.00833333	Cam3.II
Pf3D7_03_v3_751821_T	3	751821	T	C	0.466667	0.533333	0	Cam3.II
Pf3D7_03_v3_755037_A	3	755037	A	C	0.466667	0.533333	0	Cam3.II
Pf3D7_03_v3_755954_T	3	755954	T	A	0.391667	0.533333	0.075	Cam3.II
Pf3D7_03_v3_756980_T	3	756980	T	C	0.466667	0.533333	0	Cam3.II
Pf3D7_03_v3_757238_T	3	757238	T	C	0.45	0.483333	0.0666667	Cam3.II
Pf3D7_03_v3_757720_C	3	757720	C	T	0.466667	0.533333	0	Cam3.II
Pf3D7_03_v3_758113_C	3	758113	C	T	0.466667	0.533333	0	Cam3.II
Pf3D7_03_v3_758115_C	3	758115	C	T	0.466667	0.533333	0	Cam3.II
Pf3D7_03_v3_761870_T	3	761870	T	C	0.458333	0.541667	0	Cam3.II
Pf3D7_03_v3_767738_C	3	767738	C	A	0.458333	0.533333	0.00833333	Cam3.II
Pf3D7_03_v3_768505_C	3	768505	C	G	0.441667	0.55	0.00833333	Cam3.II
Pf3D7_03_v3_769543_G	3	769543	G	C	0.45	0.55	0	Cam3.II
Pf3D7_03_v3_770704_C	3	770704	C	G	0.45	0.533333	0.0166667	Cam3.II
Pf3D7_03_v3_774455_A	3	774455	A	G	0.441667	0.558333	0	Cam3.II
Pf3D7_03_v3_776451_T	3	776451	T	C	0.441667	0.55	0.00833333	Cam3.II
Pf3D7_03_v3_779406_A	3	779406	A	G	0.441667	0.558333	0	Cam3.II
Pf3D7_03_v3_781008_T	3	781008	T	C	0.441667	0.558333	0	Cam3.II
Pf3D7_03_v3_781883_G	3	781883	G	A	0.433333	0.558333	0.00833333	Cam3.II
Pf3D7_03_v3_781887_T	3	781887	T	C	0.433333	0.558333	0.00833333	Cam3.II
Pf3D7_03_v3_783088_A	3	783088	A	T	0.45	0.55	0	Cam3.II
Pf3D7_03_v3_784186_G	3	784186	G	T	0.45	0.55	0	Cam3.II
Pf3D7_03_v3_785764_G	3	785764	G	T	0.45	0.55	0	Cam3.II
Pf3D7_03_v3_788667_T	3	788667	T	G	0.45	0.55	0	Cam3.II
Pf3D7_03_v3_788886_A	3	788886	A	G	0.45	0.533333	0.0166667	Cam3.II
Pf3D7_03_v3_790944_C	3	790944	C	G	0.45	0.55	0	Cam3.II
Pf3D7_03_v3_794579_G	3	794579	G	A	0.383333	0.541667	0.075	Cam3.II
Pf3D7_03_v3_795709_A	3	795709	A	G	0.441667	0.55	0.00833333	Cam3.II
Pf3D7_03_v3_804092_G	3	804092	G	A	0.45	0.55	0	Cam3.II
Pf3D7_03_v3_804667_T	3	804667	T	A	0.45	0.55	0	Cam3.II
Pf3D7_03_v3_805937_G	3	805937	G	T	0.45	0.55	0	Cam3.II
Pf3D7_03_v3_806009_T	3	806009	T	C	0.45	0.55	0	Cam3.II
Pf3D7_03_v3_809234_G	3	809234	G	A	0.45	0.55	0	Cam3.II
Pf3D7_03_v3_809588_T	3	809588	T	C	0.45	0.55	0	Cam3.II
Pf3D7_03_v3_812114_T	3	812114	T	C	0.45	0.55	0	Cam3.II
Pf3D7_03_v3_813361_G	3	813361	G	A	0.45	0.541667	0.00833333	Cam3.II
Pf3D7_03_v3_814681_T	3	814681	T	C	0.45	0.541667	0.00833333	Cam3.II
Pf3D7_03_v3_817733_A	3	817733	A	T	0.458333	0.541667	0	Cam3.II
Pf3D7_03_v3_817735_A	3	817735	A	T	0.458333	0.541667	0	Cam3.II
Pf3D7_03_v3_818649_G	3	818649	G	A	0.466667	0.533333	0	Cam3.II
Pf3D7_03_v3_819679_A	3	819679	A	C	0.466667	0.533333	0	Cam3.II
Pf3D7_03_v3_821115_T	3	821115	T	C	0.466667	0.533333	0	Cam3.II
Pf3D7_03_v3_825514_C	3	825514	C	T	0.466667	0.533333	0	Cam3.II
Pf3D7_03_v3_827158_A	3	827158	A	T	0.466667	0.533333	0	Cam3.II
Pf3D7_03_v3_827556_C	3	827556	C	G	0.466667	0.533333	0	Cam3.II
Pf3D7_03_v3_827918_A	3	827918	A	G	0.466667	0.525	0.00833333	Cam3.II
Pf3D7_03_v3_829388_G	3	829388	G	A	0.458333	0.533333	0.00833333	Cam3.II
Pf3D7_03_v3_831341_G	3	831341	G	A	0.466667	0.533333	0	Cam3.II
Pf3D7_03_v3_833099_G	3	833099	G	T	0.466667	0.533333	0	Cam3.II
Pf3D7_03_v3_841881_T	3	841881	T	A	0.458333	0.541667	0	Cam3.II
Pf3D7_03_v3_841918_C	3	841918	C	T	0.458333	0.541667	0	Cam3.II
Pf3D7_03_v3_842846_G	3	842846	G	A	0.466667	0.466667	0.0666667	Cam3.II
Pf3D7_03_v3_848590_A	3	848590	A	C	0.466667	0.533333	0	Cam3.II
Pf3D7_03_v3_849476_C	3	849476	C	T	0.466667	0.533333	0	Cam3.II
Pf3D7_03_v3_850492_T	3	850492	T	G	0.466667	0.533333	0	Cam3.II
Pf3D7_03_v3_850651_G	3	850651	G	C	0.466667	0.525	0.00833333	Cam3.II
Pf3D7_03_v3_850976_C	3	850976	C	G	0.466667	0.533333	0	Cam3.II
Pf3D7_03_v3_851050_A	3	851050	A	G	0.466667	0.533333	0	Cam3.II
Pf3D7_03_v3_851155_G	3	851155	G	T	0.466667	0.533333	0	Cam3.II
Pf3D7_03_v3_851156_C	3	851156	C	T	0.466667	0.533333	0	Cam3.II
Pf3D7_03_v3_851555_C	3	851555	C	T	0.466667	0.533333	0	Cam3.II
Pf3D7_03_v3_853052_T	3	853052	T	C	0.466667	0.533333	0	Cam3.II
Pf3D7_03_v3_853292_A	3	853292	A	G	0.466667	0.533333	0	Cam3.II
Pf3D7_03_v3_855488_A	3	855488	A	C	0.466667	0.525	0.00833333	Cam3.II
Pf3D7_03_v3_856208_G	3	856208	G	C	0.466667	0.533333	0	Cam3.II
Pf3D7_03_v3_857665_A	3	857665	A	G	0.466667	0.533333	0	Cam3.II
Pf3D7_03_v3_859215_T	3	859215	T	A	0.466667	0.533333	0	Cam3.II
Pf3D7_03_v3_864270_T	3	864270	T	A	0.466667	0.533333	0	Cam3.II
Pf3D7_03_v3_870990_A	3	870990	A	G	0.466667	0.533333	0	Cam3.II
Pf3D7_03_v3_875601_T	3	875601	T	A	0.425	0.508333	0.0666667	Cam3.II
Pf3D7_03_v3_885207_C	3	885207	C	T	0.466667	0.533333	0	Cam3.II
Pf3D7_03_v3_887432_A	3	887432	A	G	0.466667	0.533333	0	Cam3.II
Pf3D7_03_v3_887447_C	3	887447	C	A	0.441667	0.533333	0.025	Cam3.II
Pf3D7_03_v3_887549_A	3	887549	A	T	0.458333	0.458333	0.0833333	Cam3.II
Pf3D7_03_v3_887727_C	3	887727	C	T	0.425	0.525	0.05	Cam3.II
Pf3D7_03_v3_888429_G	3	888429	G	A	0.466667	0.533333	0	Cam3.II
Pf3D7_03_v3_888617_T	3	888617	T	A	0.466667	0.533333	0	Cam3.II
Pf3D7_03_v3_888619_T	3	888619	T	A	0.466667	0.533333	0	Cam3.II
Pf3D7_03_v3_888900_C	3	888900	C	A	0.466667	0.533333	0	Cam3.II
Pf3D7_03_v3_888910_A	3	888910	A	G	0.466667	0.533333	0	Cam3.II
Pf3D7_03_v3_889060_A	3	889060	A	T	0.466667	0.533333	0	Cam3.II
Pf3D7_03_v3_890218_G	3	890218	G	A	0.466667	0.533333	0	Cam3.II
Pf3D7_03_v3_890846_C	3	890846	C	T	0.458333	0.533333	0.00833333	Cam3.II
Pf3D7_03_v3_890868_A	3	890868	A	G	0.458333	0.533333	0.00833333	Cam3.II
Pf3D7_03_v3_891306_T	3	891306	T	A	0.466667	0.5	0.0333333	Cam3.II
Pf3D7_03_v3_891612_C	3	891612	C	T	0.475	0.525	0	Cam3.II
Pf3D7_03_v3_892390_A	3	892390	A	G	0.466667	0.533333	0	Cam3.II
Pf3D7_03_v3_892619_A	3	892619	A	G	0.466667	0.525	0.00833333	Cam3.II
Pf3D7_03_v3_893932_A	3	893932	A	T	0.458333	0.541667	0	Cam3.II
Pf3D7_03_v3_894497_T	3	894497	T	A	0.458333	0.541667	0	Cam3.II
Pf3D7_03_v3_895560_T	3	895560	T	A	0.45	0.541667	0.00833333	Cam3.II
Pf3D7_03_v3_897781_T	3	897781	T	A	0.45	0.55	0	Cam3.II
Pf3D7_03_v3_897789_G	3	897789	G	C	0.45	0.55	0	Cam3.II
Pf3D7_03_v3_897877_G	3	897877	G	A	0.45	0.55	0	Cam3.II
Pf3D7_03_v3_898192_C	3	898192	C	T	0.45	0.55	0	Cam3.II
Pf3D7_03_v3_898198_C	3	898198	C	A	0.45	0.55	0	Cam3.II
Pf3D7_03_v3_901630_A	3	901630	A	G	0.441667	0.558333	0	Cam3.II
Pf3D7_03_v3_905228_G	3	905228	G	C	0.441667	0.558333	0	Cam3.II
Pf3D7_03_v3_905916_C	3	905916	C	A	0.441667	0.558333	0	Cam3.II
Pf3D7_03_v3_907190_T	3	907190	T	C	0.45	0.541667	0.00833333	Cam3.II
Pf3D7_03_v3_907191_G	3	907191	G	A	0.45	0.541667	0.00833333	Cam3.II
Pf3D7_03_v3_907728_G	3	907728	G	A	0.441667	0.558333	0	Cam3.II
Pf3D7_03_v3_907917_A	3	907917	A	G	0.441667	0.491667	0.0666667	Cam3.II
Pf3D7_03_v3_911353_A	3	911353	A	T	0.4	0.541667	0.0583333	Cam3.II
Pf3D7_03_v3_916639_C	3	916639	C	A	0.441667	0.558333	0	Cam3.II
Pf3D7_03_v3_918548_G	3	918548	G	A	0.441667	0.55	0.00833333	Cam3.II
Pf3D7_03_v3_919244_G	3	919244	G	A	0.441667	0.558333	0	Cam3.II
Pf3D7_03_v3_921259_T	3	921259	T	C	0.441667	0.558333	0	Cam3.II
Pf3D7_03_v3_922275_G	3	922275	G	C	0.45	0.541667	0.00833333	Cam3.II
Pf3D7_03_v3_922422_T	3	922422	T	G	0.416667	0.541667	0.0416667	Cam3.II
Pf3D7_03_v3_924907_G	3	924907	G	T	0.433333	0.566667	0	Cam3.II
Pf3D7_03_v3_925808_A	3	925808	A	G	0.433333	0.566667	0	Cam3.II
Pf3D7_03_v3_928794_G	3	928794	G	T	0.425	0.566667	0.00833333	Cam3.II
Pf3D7_03_v3_933830_T	3	933830	T	C	0.441667	0.558333	0	Cam3.II
Pf3D7_03_v3_933943_A	3	933943	A	C	0.433333	0.558333	0.00833333	Cam3.II
Pf3D7_03_v3_939350_T	3	939350	T	C	0.45	0.55	0	Cam3.II
Pf3D7_03_v3_941761_T	3	941761	T	A	0.458333	0.541667	0	Cam3.II
Pf3D7_03_v3_941814_G	3	941814	G	A	0.458333	0.533333	0.00833333	Cam3.II
Pf3D7_03_v3_942805_G	3	942805	G	A	0.45	0.55	0	Cam3.II
Pf3D7_03_v3_944412_G	3	944412	G	A	0.45	0.525	0.025	Cam3.II
Pf3D7_03_v3_944414_A	3	944414	A	G	0.45	0.525	0.025	Cam3.II
Pf3D7_03_v3_951306_A	3	951306	A	G	0.458333	0.541667	0	Cam3.II
Pf3D7_03_v3_953132_A	3	953132	A	T	0.458333	0.525	0.0166667	Cam3.II
Pf3D7_03_v3_957034_G	3	957034	G	A	0.441667	0.475	0.0833333	Cam3.II
Pf3D7_03_v3_958032_C	3	958032	C	T	0.441667	0.525	0.0333333	Cam3.II
Pf3D7_03_v3_958132_C	3	958132	C	T	0.441667	0.558333	0	Cam3.II
Pf3D7_03_v3_963025_A	3	963025	A	T	0.441667	0.558333	0	Cam3.II
Pf3D7_03_v3_964369_G	3	964369	G	C	0.441667	0.558333	0	Cam3.II
Pf3D7_03_v3_967868_G	3	967868	G	T	0.45	0.55	0	Cam3.II
Pf3D7_03_v3_970231_G	3	970231	G	A	0.441667	0.55	0.00833333	Cam3.II
Pf3D7_03_v3_970457_T	3	970457	T	A	0.45	0.55	0	Cam3.II
Pf3D7_03_v3_971520_C	3	971520	C	A	0.45	0.55	0	Cam3.II
Pf3D7_03_v3_972511_A	3	972511	A	G	0.45	0.541667	0.00833333	Cam3.II
Pf3D7_03_v3_974553_C	3	974553	C	T	0.45	0.55	0	Cam3.II
Pf3D7_03_v3_975676_A	3	975676	A	T	0.45	0.55	0	Cam3.II
Pf3D7_03_v3_976566_T	3	976566	T	G	0.425	0.55	0.025	Cam3.II
Pf3D7_03_v3_980473_G	3	980473	G	A	0.458333	0.516667	0.025	Cam3.II
Pf3D7_03_v3_980475_T	3	980475	T	A	0.458333	0.525	0.0166667	Cam3.II
Pf3D7_03_v3_980850_T	3	980850	T	C	0.458333	0.541667	0	Cam3.II
Pf3D7_03_v3_993289_G	3	993289	G	T	0.458333	0.541667	0	Cam3.II
Pf3D7_03_v3_993530_T	3	993530	T	A	0.458333	0.533333	0.00833333	Cam3.II
Pf3D7_03_v3_1001448_A	3	1001448	A	C	0.458333	0.508333	0.0333333	Cam3.II
Pf3D7_04_v3_110013_G	4	110013	G	C	0.533333	0.466667	0	Cam3.II
Pf3D7_04_v3_110070_A	4	110070	A	G	0.541667	0.458333	0	Cam3.II
Pf3D7_04_v3_110953_T	4	110953	T	C	0.541667	0.458333	0	Cam3.II
Pf3D7_04_v3_112019_A	4	112019	A	T	0.541667	0.458333	0	Cam3.II
Pf3D7_04_v3_112384_G	4	112384	G	C	0.541667	0.416667	0.0416667	Cam3.II
Pf3D7_04_v3_113163_G	4	113163	G	T	0.541667	0.458333	0	Cam3.II
Pf3D7_04_v3_135005_A	4	135005	A	G	0.55	0.45	0	Cam3.II
Pf3D7_04_v3_135061_T	4	135061	T	C	0.55	0.45	0	Cam3.II
Pf3D7_04_v3_135140_T	4	135140	T	A	0.55	0.45	0	Cam3.II
Pf3D7_04_v3_135240_T	4	135240	T	A	0.55	0.45	0	Cam3.II
Pf3D7_04_v3_136503_G	4	136503	G	T	0.491667	0.433333	0.075	Cam3.II
Pf3D7_04_v3_136540_T	4	136540	T	A	0.55	0.45	0	Cam3.II
Pf3D7_04_v3_136541_T	4	136541	T	A	0.55	0.45	0	Cam3.II
Pf3D7_04_v3_137609_G	4	137609	G	A	0.55	0.45	0	Cam3.II
Pf3D7_04_v3_138308_G	4	138308	G	A	0.55	0.45	0	Cam3.II
Pf3D7_04_v3_138491_A	4	138491	A	G	0.55	0.45	0	Cam3.II
Pf3D7_04_v3_138554_A	4	138554	A	G	0.541667	0.45	0.00833333	Cam3.II
Pf3D7_04_v3_138684_A	4	138684	A	C	0.55	0.45	0	Cam3.II
Pf3D7_04_v3_139471_A	4	139471	A	T	0.558333	0.441667	0	Cam3.II
Pf3D7_04_v3_139764_C	4	139764	C	A	0.558333	0.441667	0	Cam3.II
Pf3D7_04_v3_140510_C	4	140510	C	T	0.575	0.425	0	Cam3.II
Pf3D7_04_v3_140658_C	4	140658	C	T	0.575	0.425	0	Cam3.II
Pf3D7_04_v3_140703_C	4	140703	C	T	0.575	0.425	0	Cam3.II
Pf3D7_04_v3_140930_G	4	140930	G	A	0.575	0.425	0	Cam3.II
Pf3D7_04_v3_141451_T	4	141451	T	A	0.575	0.425	0	Cam3.II
Pf3D7_04_v3_141453_C	4	141453	C	A	0.575	0.425	0	Cam3.II
Pf3D7_04_v3_141863_A	4	141863	A	G	0.575	0.416667	0.00833333	Cam3.II
Pf3D7_04_v3_142225_C	4	142225	C	A	0.575	0.425	0	Cam3.II
Pf3D7_04_v3_142229_T	4	142229	T	A	0.575	0.425	0	Cam3.II
Pf3D7_04_v3_142913_G	4	142913	G	A	0.575	0.425	0	Cam3.II
Pf3D7_04_v3_144036_A	4	144036	A	T	0.575	0.425	0	Cam3.II
Pf3D7_04_v3_144202_A	4	144202	A	T	0.583333	0.408333	0.00833333	Cam3.II
Pf3D7_04_v3_145622_A	4	145622	A	G	0.583333	0.408333	0.00833333	Cam3.II
Pf3D7_04_v3_172560_G	4	172560	G	A	0.558333	0.441667	0	Cam3.II
Pf3D7_04_v3_174625_C	4	174625	C	T	0.566667	0.433333	0	Cam3.II
Pf3D7_04_v3_174819_T	4	174819	T	A	0.566667	0.433333	0	Cam3.II
Pf3D7_04_v3_178400_C	4	178400	C	T	0.55	0.433333	0.0166667	Cam3.II
Pf3D7_04_v3_181914_G	4	181914	G	A	0.566667	0.433333	0	Cam3.II
Pf3D7_04_v3_184876_T	4	184876	T	C	0.566667	0.35	0.0833333	Cam3.II
Pf3D7_04_v3_185684_A	4	185684	A	G	0.566667	0.4	0.0333333	Cam3.II
Pf3D7_04_v3_185690_A	4	185690	A	C	0.566667	0.4	0.0333333	Cam3.II
Pf3D7_04_v3_185894_A	4	185894	A	G	0.566667	0.433333	0	Cam3.II
Pf3D7_04_v3_186753_G	4	186753	G	T	0.566667	0.433333	0	Cam3.II
Pf3D7_04_v3_187535_A	4	187535	A	T	0.566667	0.433333	0	Cam3.II
Pf3D7_04_v3_188017_G	4	188017	G	T	0.55	0.45	0	Cam3.II
Pf3D7_04_v3_189799_C	4	189799	C	T	0.55	0.441667	0.00833333	Cam3.II
Pf3D7_04_v3_189922_A	4	189922	A	G	0.558333	0.441667	0	Cam3.II
Pf3D7_04_v3_190443_T	4	190443	T	C	0.55	0.45	0	Cam3.II
Pf3D7_04_v3_192754_T	4	192754	T	C	0.558333	0.441667	0	Cam3.II
Pf3D7_04_v3_198520_C	4	198520	C	A	0.566667	0.433333	0	Cam3.II
Pf3D7_04_v3_198554_A	4	198554	A	C	0.566667	0.433333	0	Cam3.II
Pf3D7_04_v3_198916_T	4	198916	T	C	0.566667	0.4	0.0333333	Cam3.II
Pf3D7_04_v3_198919_T	4	198919	T	C	0.566667	0.391667	0.0416667	Cam3.II
Pf3D7_04_v3_198923_G	4	198923	G	T	0.566667	0.416667	0.0166667	Cam3.II
Pf3D7_04_v3_198929_A	4	198929	A	G	0.566667	0.416667	0.0166667	Cam3.II
Pf3D7_04_v3_198931_C	4	198931	C	T	0.566667	0.425	0.00833333	Cam3.II
Pf3D7_04_v3_201274_A	4	201274	A	G	0.566667	0.425	0.00833333	Cam3.II
Pf3D7_04_v3_203250_G	4	203250	G	A	0.566667	0.425	0.00833333	Cam3.II
Pf3D7_04_v3_203403_T	4	203403	T	A	0.566667	0.383333	0.05	Cam3.II
Pf3D7_04_v3_204163_T	4	204163	T	C	0.558333	0.416667	0.025	Cam3.II
Pf3D7_04_v3_204448_G	4	204448	G	A	0.575	0.425	0	Cam3.II
Pf3D7_04_v3_206266_C	4	206266	C	T	0.558333	0.366667	0.075	Cam3.II
Pf3D7_04_v3_206273_A	4	206273	A	T	0.558333	0.358333	0.0833333	Cam3.II
Pf3D7_04_v3_206320_T	4	206320	T	C	0.558333	0.358333	0.0833333	Cam3.II
Pf3D7_04_v3_208960_G	4	208960	G	T	0.566667	0.433333	0	Cam3.II
Pf3D7_04_v3_210960_T	4	210960	T	G	0.566667	0.425	0.00833333	Cam3.II
Pf3D7_04_v3_211293_C	4	211293	C	T	0.575	0.408333	0.0166667	Cam3.II
Pf3D7_04_v3_211754_T	4	211754	T	C	0.575	0.416667	0.00833333	Cam3.II
Pf3D7_04_v3_217649_A	4	217649	A	G	0.583333	0.4	0.0166667	Cam3.II
Pf3D7_04_v3_221330_C	4	221330	C	A	0.591667	0.408333	0	Cam3.II
Pf3D7_04_v3_221778_G	4	221778	G	T	0.591667	0.408333	0	Cam3.II
Pf3D7_04_v3_224216_T	4	224216	T	G	0.591667	0.4	0.00833333	Cam3.II
Pf3D7_04_v3_225515_C	4	225515	C	T	0.591667	0.408333	0	Cam3.II
Pf3D7_04_v3_227426_T	4	227426	T	C	0.575	0.408333	0.0166667	Cam3.II
Pf3D7_04_v3_227564_T	4	227564	T	C	0.591667	0.408333	0	Cam3.II
Pf3D7_04_v3_236244_C	4	236244	C	T	0.6	0.391667	0.00833333	Cam3.II
Pf3D7_04_v3_239884_G	4	239884	G	A	0.608333	0.391667	0	Cam3.II
Pf3D7_04_v3_240931_T	4	240931	T	G	0.6	0.391667	0.00833333	Cam3.II
Pf3D7_04_v3_241092_T	4	241092	T	C	0.6	0.391667	0.00833333	Cam3.II
Pf3D7_04_v3_241093_T	4	241093	T	G	0.608333	0.391667	0	Cam3.II
Pf3D7_04_v3_244472_A	4	244472	A	T	0.6	0.358333	0.0416667	Cam3.II
Pf3D7_04_v3_246527_A	4	246527	A	C	0.616667	0.375	0.00833333	Cam3.II
Pf3D7_04_v3_246984_G	4	246984	G	A	0.616667	0.383333	0	Cam3.II
Pf3D7_04_v3_247748_C	4	247748	C	T	0.616667	0.383333	0	Cam3.II
Pf3D7_04_v3_248774_A	4	248774	A	G	0.616667	0.383333	0	Cam3.II
Pf3D7_04_v3_249888_T	4	249888	T	C	0.6	0.4	0	Cam3.II
Pf3D7_04_v3_250218_T	4	250218	T	A	0.6	0.4	0	Cam3.II
Pf3D7_04_v3_251022_T	4	251022	T	G	0.591667	0.408333	0	Cam3.II
Pf3D7_04_v3_251718_C	4	251718	C	G	0.6	0.4	0	Cam3.II
Pf3D7_04_v3_251910_G	4	251910	G	A	0.6	0.4	0	Cam3.II
Pf3D7_04_v3_252498_A	4	252498	A	G	0.583333	0.416667	0	Cam3.II
Pf3D7_04_v3_256054_A	4	256054	A	G	0.575	0.383333	0.0416667	Cam3.II
Pf3D7_04_v3_257210_C	4	257210	C	T	0.583333	0.416667	0	Cam3.II
Pf3D7_04_v3_260106_G	4	260106	G	A	0.591667	0.408333	0	Cam3.II
Pf3D7_04_v3_260202_C	4	260202	C	T	0.575	0.4	0.025	Cam3.II
Pf3D7_04_v3_260370_T	4	260370	T	G	0.591667	0.4	0.00833333	Cam3.II
Pf3D7_04_v3_260407_T	4	260407	T	A	0.591667	0.408333	0	Cam3.II
Pf3D7_04_v3_261971_C	4	261971	C	T	0.591667	0.408333	0	Cam3.II
Pf3D7_04_v3_262037_C	4	262037	C	T	0.591667	0.383333	0.025	Cam3.II
Pf3D7_04_v3_262055_C	4	262055	C	T	0.591667	0.391667	0.0166667	Cam3.II
Pf3D7_04_v3_263066_T	4	263066	T	A	0.591667	0.4	0.00833333	Cam3.II
Pf3D7_04_v3_264455_T	4	264455	T	C	0.566667	0.416667	0.0166667	Cam3.II
Pf3D7_04_v3_266005_C	4	266005	C	T	0.583333	0.416667	0	Cam3.II
Pf3D7_04_v3_266145_C	4	266145	C	T	0.583333	0.416667	0	Cam3.II
Pf3D7_04_v3_266861_A	4	266861	A	T	0.558333	0.416667	0.025	Cam3.II
Pf3D7_04_v3_267262_G	4	267262	G	A	0.583333	0.4	0.0166667	Cam3.II
Pf3D7_04_v3_267714_G	4	267714	G	T	0.583333	0.416667	0	Cam3.II
Pf3D7_04_v3_267970_G	4	267970	G	A	0.575	0.416667	0.00833333	Cam3.II
Pf3D7_04_v3_269328_A	4	269328	A	T	0.583333	0.416667	0	Cam3.II
Pf3D7_04_v3_271729_A	4	271729	A	T	0.583333	0.408333	0.00833333	Cam3.II
Pf3D7_04_v3_272619_C	4	272619	C	T	0.583333	0.333333	0.0833333	Cam3.II
Pf3D7_04_v3_273654_T	4	273654	T	C	0.583333	0.416667	0	Cam3.II
Pf3D7_04_v3_274879_C	4	274879	C	T	0.583333	0.416667	0	Cam3.II
Pf3D7_04_v3_276274_C	4	276274	C	T	0.583333	0.416667	0	Cam3.II
Pf3D7_04_v3_280865_C	4	280865	C	T	0.591667	0.408333	0	Cam3.II
Pf3D7_04_v3_280955_C	4	280955	C	T	0.583333	0.408333	0.00833333	Cam3.II
Pf3D7_04_v3_282524_A	4	282524	A	T	0.583333	0.408333	0.00833333	Cam3.II
Pf3D7_04_v3_282667_T	4	282667	T	A	0.591667	0.4	0.00833333	Cam3.II
Pf3D7_04_v3_282672_C	4	282672	C	T	0.591667	0.375	0.0333333	Cam3.II
Pf3D7_04_v3_283418_T	4	283418	T	A	0.591667	0.408333	0	Cam3.II
Pf3D7_04_v3_283437_A	4	283437	A	T	0.583333	0.408333	0.00833333	Cam3.II
Pf3D7_04_v3_283481_A	4	283481	A	G	0.591667	0.408333	0	Cam3.II
Pf3D7_04_v3_283503_T	4	283503	T	G	0.591667	0.408333	0	Cam3.II
Pf3D7_04_v3_283540_G	4	283540	G	A	0.591667	0.408333	0	Cam3.II
Pf3D7_04_v3_283578_A	4	283578	A	G	0.591667	0.408333	0	Cam3.II
Pf3D7_04_v3_283826_G	4	283826	G	C	0.591667	0.408333	0	Cam3.II
Pf3D7_04_v3_284319_C	4	284319	C	T	0.591667	0.408333	0	Cam3.II
Pf3D7_04_v3_284716_T	4	284716	T	C	0.591667	0.408333	0	Cam3.II
Pf3D7_04_v3_285286_T	4	285286	T	C	0.583333	0.416667	0	Cam3.II
Pf3D7_04_v3_285538_G	4	285538	G	T	0.583333	0.4	0.0166667	Cam3.II
Pf3D7_04_v3_285547_A	4	285547	A	T	0.583333	0.4	0.0166667	Cam3.II
Pf3D7_04_v3_285548_T	4	285548	T	C	0.583333	0.383333	0.0333333	Cam3.II
Pf3D7_04_v3_285572_C	4	285572	C	A	0.583333	0.416667	0	Cam3.II
Pf3D7_04_v3_285770_C	4	285770	C	T	0.583333	0.416667	0	Cam3.II
Pf3D7_04_v3_285801_T	4	285801	T	C	0.583333	0.416667	0	Cam3.II
Pf3D7_04_v3_285807_C	4	285807	C	G	0.583333	0.416667	0	Cam3.II
Pf3D7_04_v3_286431_T	4	286431	T	C	0.583333	0.416667	0	Cam3.II
Pf3D7_04_v3_286469_G	4	286469	G	T	0.583333	0.416667	0	Cam3.II
Pf3D7_04_v3_287148_C	4	287148	C	T	0.583333	0.416667	0	Cam3.II
Pf3D7_04_v3_287231_T	4	287231	T	A	0.583333	0.416667	0	Cam3.II
Pf3D7_04_v3_287310_G	4	287310	G	C	0.583333	0.416667	0	Cam3.II
Pf3D7_04_v3_291905_A	4	291905	A	G	0.583333	0.416667	0	Cam3.II
Pf3D7_04_v3_292422_G	4	292422	G	T	0.583333	0.416667	0	Cam3.II
Pf3D7_04_v3_292503_A	4	292503	A	G	0.583333	0.416667	0	Cam3.II
Pf3D7_04_v3_292682_G	4	292682	G	A	0.575	0.416667	0.00833333	Cam3.II
Pf3D7_04_v3_293588_G	4	293588	G	A	0.583333	0.416667	0	Cam3.II
Pf3D7_04_v3_299005_T	4	299005	T	G	0.583333	0.416667	0	Cam3.II
Pf3D7_04_v3_300851_G	4	300851	G	A	0.566667	0.433333	0	Cam3.II
Pf3D7_04_v3_301806_G	4	301806	G	A	0.55	0.383333	0.0666667	Cam3.II
Pf3D7_04_v3_301816_G	4	301816	G	A	0.558333	0.366667	0.075	Cam3.II
Pf3D7_04_v3_301860_T	4	301860	T	A	0.533333	0.383333	0.0833333	Cam3.II
Pf3D7_04_v3_306875_C	4	306875	C	T	0.558333	0.441667	0	Cam3.II
Pf3D7_04_v3_308209_A	4	308209	A	G	0.558333	0.441667	0	Cam3.II
Pf3D7_04_v3_310143_T	4	310143	T	C	0.575	0.425	0	Cam3.II
Pf3D7_04_v3_311566_G	4	311566	G	C	0.575	0.425	0	Cam3.II
Pf3D7_04_v3_317537_G	4	317537	G	T	0.575	0.425	0	Cam3.II
Pf3D7_04_v3_319528_G	4	319528	G	A	0.575	0.425	0	Cam3.II
Pf3D7_04_v3_322230_G	4	322230	G	T	0.575	0.425	0	Cam3.II
Pf3D7_04_v3_326586_A	4	326586	A	T	0.566667	0.425	0.00833333	Cam3.II
Pf3D7_04_v3_327300_C	4	327300	C	A	0.575	0.425	0	Cam3.II
Pf3D7_04_v3_329468_A	4	329468	A	T	0.575	0.4	0.025	Cam3.II
Pf3D7_04_v3_329484_G	4	329484	G	A	0.566667	0.383333	0.05	Cam3.II
Pf3D7_04_v3_331269_A	4	331269	A	G	0.575	0.425	0	Cam3.II
Pf3D7_04_v3_331926_G	4	331926	G	T	0.575	0.425	0	Cam3.II
Pf3D7_04_v3_333621_T	4	333621	T	A	0.575	0.383333	0.0416667	Cam3.II
Pf3D7_04_v3_334025_T	4	334025	T	G	0.575	0.416667	0.00833333	Cam3.II
Pf3D7_04_v3_339569_G	4	339569	G	T	0.575	0.425	0	Cam3.II
Pf3D7_04_v3_346185_G	4	346185	G	T	0.583333	0.358333	0.0583333	Cam3.II
Pf3D7_04_v3_346187_G	4	346187	G	A	0.583333	0.358333	0.0583333	Cam3.II
Pf3D7_04_v3_352022_A	4	352022	A	G	0.583333	0.416667	0	Cam3.II
Pf3D7_04_v3_354245_C	4	354245	C	T	0.583333	0.416667	0	Cam3.II
Pf3D7_04_v3_354932_T	4	354932	T	C	0.583333	0.416667	0	Cam3.II
Pf3D7_04_v3_355071_C	4	355071	C	A	0.583333	0.416667	0	Cam3.II
Pf3D7_04_v3_359910_A	4	359910	A	T	0.583333	0.416667	0	Cam3.II
Pf3D7_04_v3_360953_C	4	360953	C	G	0.583333	0.416667	0	Cam3.II
Pf3D7_04_v3_365126_T	4	365126	T	C	0.591667	0.408333	0	Cam3.II
Pf3D7_04_v3_368369_G	4	368369	G	T	0.583333	0.408333	0.00833333	Cam3.II
Pf3D7_04_v3_374415_C	4	374415	C	T	0.591667	0.408333	0	Cam3.II
Pf3D7_04_v3_375057_A	4	375057	A	G	0.583333	0.408333	0.00833333	Cam3.II
Pf3D7_04_v3_375191_T	4	375191	T	A	0.575	0.408333	0.0166667	Cam3.II
Pf3D7_04_v3_377006_A	4	377006	A	T	0.591667	0.4	0.00833333	Cam3.II
Pf3D7_04_v3_377731_T	4	377731	T	C	0.591667	0.408333	0	Cam3.II
Pf3D7_04_v3_384629_G	4	384629	G	A	0.583333	0.408333	0.00833333	Cam3.II
Pf3D7_04_v3_384945_C	4	384945	C	T	0.583333	0.383333	0.0333333	Cam3.II
Pf3D7_04_v3_386187_A	4	386187	A	C	0.583333	0.416667	0	Cam3.II
Pf3D7_04_v3_387833_T	4	387833	T	C	0.583333	0.391667	0.025	Cam3.II
Pf3D7_04_v3_389956_A	4	389956	A	C	0.583333	0.416667	0	Cam3.II
Pf3D7_04_v3_389962_G	4	389962	G	A	0.583333	0.416667	0	Cam3.II
Pf3D7_04_v3_390556_A	4	390556	A	C	0.583333	0.408333	0.00833333	Cam3.II
Pf3D7_04_v3_390738_T	4	390738	T	A	0.583333	0.416667	0	Cam3.II
Pf3D7_04_v3_391294_T	4	391294	T	A	0.583333	0.416667	0	Cam3.II
Pf3D7_04_v3_392367_A	4	392367	A	G	0.566667	0.416667	0.0166667	Cam3.II
Pf3D7_04_v3_402578_A	4	402578	A	G	0.583333	0.416667	0	Cam3.II
Pf3D7_04_v3_404625_G	4	404625	G	C	0.55	0.383333	0.0666667	Cam3.II
Pf3D7_04_v3_405516_A	4	405516	A	T	0.566667	0.408333	0.025	Cam3.II
Pf3D7_04_v3_411533_T	4	411533	T	C	0.541667	0.408333	0.05	Cam3.II
Pf3D7_04_v3_414073_G	4	414073	G	A	0.583333	0.416667	0	Cam3.II
Pf3D7_04_v3_414221_G	4	414221	G	A	0.591667	0.408333	0	Cam3.II
Pf3D7_04_v3_414573_T	4	414573	T	C	0.591667	0.4	0.00833333	Cam3.II
Pf3D7_04_v3_415698_A	4	415698	A	G	0.591667	0.408333	0	Cam3.II
Pf3D7_04_v3_415734_A	4	415734	A	G	0.583333	0.408333	0.00833333	Cam3.II
Pf3D7_04_v3_417183_C	4	417183	C	A	0.591667	0.408333	0	Cam3.II
Pf3D7_04_v3_417368_C	4	417368	C	T	0.591667	0.408333	0	Cam3.II
Pf3D7_04_v3_420180_C	4	420180	C	A	0.6	0.391667	0.00833333	Cam3.II
Pf3D7_04_v3_420218_T	4	420218	T	C	0.591667	0.391667	0.0166667	Cam3.II
Pf3D7_04_v3_421166_T	4	421166	T	A	0.608333	0.316667	0.075	Cam3.II
Pf3D7_04_v3_426436_A	4	426436	A	C	0.608333	0.391667	0	Cam3.II
Pf3D7_04_v3_433590_C	4	433590	C	T	0.583333	0.416667	0	Cam3.II
Pf3D7_04_v3_435857_A	4	435857	A	T	0.575	0.408333	0.0166667	Cam3.II
Pf3D7_04_v3_436931_A	4	436931	A	G	0.591667	0.408333	0	Cam3.II
Pf3D7_04_v3_438107_A	4	438107	A	T	0.575	0.375	0.05	Cam3.II
Pf3D7_04_v3_440907_A	4	440907	A	T	0.583333	0.391667	0.025	Cam3.II
Pf3D7_04_v3_443574_T	4	443574	T	C	0.583333	0.416667	0	Cam3.II
Pf3D7_04_v3_453720_A	4	453720	A	C	0.591667	0.4	0.00833333	Cam3.II
Pf3D7_04_v3_453721_G	4	453721	G	C	0.591667	0.408333	0	Cam3.II
Pf3D7_04_v3_455797_T	4	455797	T	A	0.591667	0.333333	0.075	Cam3.II
Pf3D7_04_v3_460459_C	4	460459	C	T	0.591667	0.408333	0	Cam3.II
Pf3D7_04_v3_460569_C	4	460569	C	T	0.591667	0.408333	0	Cam3.II
Pf3D7_04_v3_460957_G	4	460957	G	T	0.591667	0.408333	0	Cam3.II
Pf3D7_04_v3_461678_T	4	461678	T	C	0.591667	0.408333	0	Cam3.II
Pf3D7_04_v3_461679_G	4	461679	G	T	0.591667	0.408333	0	Cam3.II
Pf3D7_04_v3_462311_T	4	462311	T	C	0.591667	0.408333	0	Cam3.II
Pf3D7_04_v3_464313_A	4	464313	A	T	0.591667	0.4	0.00833333	Cam3.II
Pf3D7_04_v3_464659_T	4	464659	T	A	0.591667	0.408333	0	Cam3.II
Pf3D7_04_v3_465382_G	4	465382	G	C	0.591667	0.408333	0	Cam3.II
Pf3D7_04_v3_465547_G	4	465547	G	T	0.591667	0.408333	0	Cam3.II
Pf3D7_04_v3_467463_C	4	467463	C	T	0.575	0.425	0	Cam3.II
Pf3D7_04_v3_470382_G	4	470382	G	T	0.566667	0.433333	0	Cam3.II
Pf3D7_04_v3_472800_T	4	472800	T	A	0.566667	0.433333	0	Cam3.II
Pf3D7_04_v3_476818_A	4	476818	A	T	0.55	0.45	0	Cam3.II
Pf3D7_04_v3_477224_T	4	477224	T	C	0.55	0.391667	0.0583333	Cam3.II
Pf3D7_04_v3_485666_A	4	485666	A	G	0.558333	0.441667	0	Cam3.II
Pf3D7_04_v3_485873_A	4	485873	A	G	0.558333	0.441667	0	Cam3.II
Pf3D7_04_v3_485907_A	4	485907	A	C	0.558333	0.441667	0	Cam3.II
Pf3D7_04_v3_486794_C	4	486794	C	G	0.558333	0.425	0.0166667	Cam3.II
Pf3D7_04_v3_487211_A	4	487211	A	T	0.558333	0.441667	0	Cam3.II
Pf3D7_04_v3_489393_G	4	489393	G	C	0.558333	0.425	0.0166667	Cam3.II
Pf3D7_04_v3_490421_T	4	490421	T	A	0.55	0.441667	0.00833333	Cam3.II
Pf3D7_04_v3_490768_G	4	490768	G	T	0.558333	0.441667	0	Cam3.II
Pf3D7_04_v3_496327_A	4	496327	A	G	0.541667	0.458333	0	Cam3.II
Pf3D7_04_v3_498936_T	4	498936	T	A	0.541667	0.45	0.00833333	Cam3.II
Pf3D7_04_v3_503271_C	4	503271	C	T	0.541667	0.458333	0	Cam3.II
Pf3D7_04_v3_503279_T	4	503279	T	A	0.541667	0.458333	0	Cam3.II
Pf3D7_04_v3_506504_T	4	506504	T	A	0.541667	0.408333	0.05	Cam3.II
Pf3D7_04_v3_506512_G	4	506512	G	A	0.541667	0.391667	0.0666667	Cam3.II
Pf3D7_04_v3_507428_A	4	507428	A	G	0.541667	0.458333	0	Cam3.II
Pf3D7_04_v3_510184_G	4	510184	G	T	0.55	0.45	0	Cam3.II
Pf3D7_04_v3_513149_A	4	513149	A	G	0.541667	0.458333	0	Cam3.II
Pf3D7_04_v3_513241_A	4	513241	A	G	0.541667	0.458333	0	Cam3.II
Pf3D7_04_v3_513651_G	4	513651	G	A	0.541667	0.458333	0	Cam3.II
Pf3D7_04_v3_515842_C	4	515842	C	T	0.55	0.45	0	Cam3.II
Pf3D7_04_v3_517625_C	4	517625	C	G	0.55	0.45	0	Cam3.II
Pf3D7_04_v3_519838_A	4	519838	A	G	0.55	0.45	0	Cam3.II
Pf3D7_04_v3_519844_C	4	519844	C	A	0.55	0.45	0	Cam3.II
Pf3D7_04_v3_519867_G	4	519867	G	A	0.55	0.45	0	Cam3.II
Pf3D7_04_v3_520965_T	4	520965	T	C	0.55	0.45	0	Cam3.II
Pf3D7_04_v3_520967_A	4	520967	A	T	0.55	0.45	0	Cam3.II
Pf3D7_04_v3_520970_T	4	520970	T	C	0.55	0.45	0	Cam3.II
Pf3D7_04_v3_521290_C	4	521290	C	T	0.55	0.45	0	Cam3.II
Pf3D7_04_v3_521293_A	4	521293	A	G	0.55	0.45	0	Cam3.II
Pf3D7_04_v3_521294_C	4	521294	C	T	0.55	0.45	0	Cam3.II
Pf3D7_04_v3_522272_T	4	522272	T	A	0.55	0.45	0	Cam3.II
Pf3D7_04_v3_522759_T	4	522759	T	C	0.55	0.45	0	Cam3.II
Pf3D7_04_v3_522873_G	4	522873	G	A	0.55	0.45	0	Cam3.II
Pf3D7_04_v3_522945_A	4	522945	A	G	0.55	0.45	0	Cam3.II
Pf3D7_04_v3_522956_C	4	522956	C	T	0.55	0.441667	0.00833333	Cam3.II
Pf3D7_04_v3_522997_C	4	522997	C	T	0.55	0.45	0	Cam3.II
Pf3D7_04_v3_523885_C	4	523885	C	T	0.541667	0.391667	0.0666667	Cam3.II
Pf3D7_04_v3_525218_A	4	525218	A	G	0.533333	0.466667	0	Cam3.II
Pf3D7_04_v3_527280_A	4	527280	A	T	0.533333	0.466667	0	Cam3.II
Pf3D7_04_v3_527727_T	4	527727	T	C	0.533333	0.466667	0	Cam3.II
Pf3D7_04_v3_528595_T	4	528595	T	C	0.533333	0.425	0.0416667	Cam3.II
Pf3D7_04_v3_528624_G	4	528624	G	A	0.533333	0.466667	0	Cam3.II
Pf3D7_04_v3_529239_C	4	529239	C	T	0.516667	0.483333	0	Cam3.II
Pf3D7_04_v3_531138_G	4	531138	G	T	0.508333	0.491667	0	Cam3.II
Pf3D7_04_v3_531440_A	4	531440	A	G	0.5	0.483333	0.0166667	Cam3.II
Pf3D7_04_v3_531458_G	4	531458	G	A	0.508333	0.475	0.0166667	Cam3.II
Pf3D7_04_v3_533863_T	4	533863	T	G	0.508333	0.483333	0.00833333	Cam3.II
Pf3D7_04_v3_534144_A	4	534144	A	T	0.508333	0.475	0.0166667	Cam3.II
Pf3D7_04_v3_535869_A	4	535869	A	T	0.491667	0.45	0.0583333	Cam3.II
Pf3D7_04_v3_535870_T	4	535870	T	A	0.491667	0.433333	0.075	Cam3.II
Pf3D7_04_v3_535884_T	4	535884	T	A	0.483333	0.425	0.0916667	Cam3.II
Pf3D7_04_v3_535890_T	4	535890	T	C	0.483333	0.458333	0.0583333	Cam3.II
Pf3D7_04_v3_536884_G	4	536884	G	C	0.508333	0.491667	0	Cam3.II
Pf3D7_04_v3_539281_C	4	539281	C	T	0.45	0.491667	0.0583333	Cam3.II
Pf3D7_04_v3_539386_T	4	539386	T	C	0.508333	0.466667	0.025	Cam3.II
Pf3D7_04_v3_539849_C	4	539849	C	T	0.508333	0.491667	0	Cam3.II
Pf3D7_04_v3_540118_T	4	540118	T	C	0.508333	0.491667	0	Cam3.II
Pf3D7_04_v3_540861_C	4	540861	C	T	0.508333	0.491667	0	Cam3.II
Pf3D7_04_v3_540921_G	4	540921	G	T	0.508333	0.491667	0	Cam3.II
Pf3D7_04_v3_541005_C	4	541005	C	T	0.508333	0.491667	0	Cam3.II
Pf3D7_04_v3_541332_T	4	541332	T	A	0.508333	0.491667	0	Cam3.II
Pf3D7_04_v3_541844_A	4	541844	A	G	0.508333	0.491667	0	Cam3.II
Pf3D7_04_v3_541856_A	4	541856	A	G	0.508333	0.491667	0	Cam3.II
Pf3D7_04_v3_542546_T	4	542546	T	C	0.516667	0.483333	0	Cam3.II
Pf3D7_04_v3_543124_A	4	543124	A	G	0.475	0.45	0.075	Cam3.II
Pf3D7_04_v3_543229_T	4	543229	T	A	0.516667	0.483333	0	Cam3.II
Pf3D7_04_v3_543341_A	4	543341	A	T	0.516667	0.483333	0	Cam3.II
Pf3D7_04_v3_543724_A	4	543724	A	C	0.516667	0.466667	0.0166667	Cam3.II
Pf3D7_04_v3_544564_C	4	544564	C	A	0.516667	0.483333	0	Cam3.II
Pf3D7_04_v3_544673_A	4	544673	A	G	0.516667	0.483333	0	Cam3.II
Pf3D7_04_v3_545551_C	4	545551	C	T	0.508333	0.491667	0	Cam3.II
Pf3D7_04_v3_545560_A	4	545560	A	C	0.508333	0.483333	0.00833333	Cam3.II
Pf3D7_04_v3_545694_C	4	545694	C	T	0.508333	0.491667	0	Cam3.II
Pf3D7_04_v3_545791_A	4	545791	A	C	0.508333	0.441667	0.05	Cam3.II
Pf3D7_04_v3_545889_C	4	545889	C	T	0.508333	0.466667	0.025	Cam3.II
Pf3D7_04_v3_545903_G	4	545903	G	A	0.508333	0.491667	0	Cam3.II
Pf3D7_04_v3_545919_C	4	545919	C	T	0.508333	0.475	0.0166667	Cam3.II
Pf3D7_04_v3_545922_T	4	545922	T	A	0.508333	0.433333	0.0583333	Cam3.II
Pf3D7_04_v3_555657_G	4	555657	G	A	0.491667	0.458333	0.05	Cam3.II
Pf3D7_04_v3_556134_T	4	556134	T	G	0.5	0.416667	0.0833333	Cam3.II
Pf3D7_04_v3_556138_A	4	556138	A	T	0.5	0.433333	0.0666667	Cam3.II
Pf3D7_04_v3_557718_T	4	557718	T	G	0.508333	0.416667	0.075	Cam3.II
Pf3D7_04_v3_557762_C	4	557762	C	T	0.508333	0.491667	0	Cam3.II
Pf3D7_04_v3_557793_A	4	557793	A	T	0.508333	0.483333	0.00833333	Cam3.II
Pf3D7_04_v3_557880_A	4	557880	A	T	0.508333	0.433333	0.0583333	Cam3.II
Pf3D7_04_v3_558021_T	4	558021	T	A	0.508333	0.458333	0.0333333	Cam3.II
Pf3D7_04_v3_558034_C	4	558034	C	T	0.508333	0.45	0.0416667	Cam3.II
Pf3D7_04_v3_558043_A	4	558043	A	T	0.508333	0.433333	0.0583333	Cam3.II
Pf3D7_04_v3_558046_G	4	558046	G	T	0.508333	0.458333	0.0333333	Cam3.II
Pf3D7_04_v3_558055_A	4	558055	A	T	0.508333	0.475	0.0166667	Cam3.II
Pf3D7_04_v3_558074_C	4	558074	C	T	0.491667	0.483333	0.025	Cam3.II
Pf3D7_04_v3_558122_T	4	558122	T	C	0.458333	0.483333	0.0583333	Cam3.II
Pf3D7_04_v3_558512_C	4	558512	C	T	0.5	0.45	0.05	Cam3.II
Pf3D7_04_v3_558516_T	4	558516	T	A	0.491667	0.441667	0.0666667	Cam3.II
Pf3D7_04_v3_558556_A	4	558556	A	G	0.508333	0.466667	0.025	Cam3.II
Pf3D7_04_v3_558631_A	4	558631	A	T	0.516667	0.475	0.00833333	Cam3.II
Pf3D7_04_v3_558633_A	4	558633	A	C	0.516667	0.483333	0	Cam3.II
Pf3D7_04_v3_558644_G	4	558644	G	A	0.516667	0.483333	0	Cam3.II
Pf3D7_04_v3_558990_G	4	558990	G	T	0.516667	0.466667	0.0166667	Cam3.II
Pf3D7_04_v3_559010_C	4	559010	C	T	0.516667	0.466667	0.0166667	Cam3.II
Pf3D7_04_v3_559037_T	4	559037	T	A	0.516667	0.441667	0.0416667	Cam3.II
Pf3D7_04_v3_559049_A	4	559049	A	C	0.516667	0.433333	0.05	Cam3.II
Pf3D7_04_v3_559052_G	4	559052	G	A	0.516667	0.416667	0.0666667	Cam3.II
Pf3D7_04_v3_614192_A	4	614192	A	T	0.516667	0.483333	0	Cam3.II
Pf3D7_04_v3_614652_G	4	614652	G	A	0.516667	0.483333	0	Cam3.II
Pf3D7_04_v3_614994_T	4	614994	T	A	0.516667	0.416667	0.0666667	Cam3.II
Pf3D7_04_v3_615475_T	4	615475	T	C	0.516667	0.483333	0	Cam3.II
Pf3D7_04_v3_615529_G	4	615529	G	T	0.516667	0.483333	0	Cam3.II
Pf3D7_04_v3_615619_G	4	615619	G	A	0.516667	0.483333	0	Cam3.II
Pf3D7_04_v3_615652_G	4	615652	G	A	0.516667	0.483333	0	Cam3.II
Pf3D7_04_v3_615745_G	4	615745	G	A	0.516667	0.483333	0	Cam3.II
Pf3D7_04_v3_617496_G	4	617496	G	A	0.516667	0.475	0.00833333	Cam3.II
Pf3D7_04_v3_622939_G	4	622939	G	A	0.516667	0.475	0.00833333	Cam3.II
Pf3D7_04_v3_626621_T	4	626621	T	A	0.5	0.483333	0.0166667	Cam3.II
Pf3D7_04_v3_626974_A	4	626974	A	T	0.508333	0.408333	0.0833333	Cam3.II
Pf3D7_04_v3_626976_A	4	626976	A	T	0.508333	0.483333	0.00833333	Cam3.II
Pf3D7_04_v3_627012_A	4	627012	A	G	0.508333	0.45	0.0416667	Cam3.II
Pf3D7_04_v3_627048_C	4	627048	C	A	0.508333	0.483333	0.00833333	Cam3.II
Pf3D7_04_v3_627292_A	4	627292	A	G	0.516667	0.483333	0	Cam3.II
Pf3D7_04_v3_627967_T	4	627967	T	A	0.508333	0.475	0.0166667	Cam3.II
Pf3D7_04_v3_628058_C	4	628058	C	T	0.516667	0.475	0.00833333	Cam3.II
Pf3D7_04_v3_628168_C	4	628168	C	T	0.516667	0.483333	0	Cam3.II
Pf3D7_04_v3_630130_T	4	630130	T	C	0.516667	0.483333	0	Cam3.II
Pf3D7_04_v3_630645_C	4	630645	C	T	0.516667	0.475	0.00833333	Cam3.II
Pf3D7_04_v3_631257_A	4	631257	A	T	0.516667	0.475	0.00833333	Cam3.II
Pf3D7_04_v3_634833_T	4	634833	T	C	0.508333	0.483333	0.00833333	Cam3.II
Pf3D7_04_v3_636337_G	4	636337	G	C	0.516667	0.483333	0	Cam3.II
Pf3D7_04_v3_636346_G	4	636346	G	C	0.516667	0.483333	0	Cam3.II
Pf3D7_04_v3_636448_G	4	636448	G	T	0.516667	0.483333	0	Cam3.II
Pf3D7_04_v3_636935_G	4	636935	G	T	0.516667	0.483333	0	Cam3.II
Pf3D7_04_v3_638643_G	4	638643	G	A	0.516667	0.483333	0	Cam3.II
Pf3D7_04_v3_639825_G	4	639825	G	C	0.516667	0.483333	0	Cam3.II
Pf3D7_04_v3_640766_A	4	640766	A	C	0.516667	0.475	0.00833333	Cam3.II
Pf3D7_04_v3_645095_A	4	645095	A	T	0.516667	0.483333	0	Cam3.II
Pf3D7_04_v3_645102_C	4	645102	C	T	0.516667	0.483333	0	Cam3.II
Pf3D7_04_v3_645197_T	4	645197	T	G	0.516667	0.483333	0	Cam3.II
Pf3D7_04_v3_645524_A	4	645524	A	C	0.516667	0.483333	0	Cam3.II
Pf3D7_04_v3_646184_T	4	646184	T	A	0.516667	0.483333	0	Cam3.II
Pf3D7_04_v3_646191_T	4	646191	T	A	0.516667	0.475	0.00833333	Cam3.II
Pf3D7_04_v3_646214_G	4	646214	G	C	0.516667	0.483333	0	Cam3.II
Pf3D7_04_v3_646415_C	4	646415	C	T	0.516667	0.483333	0	Cam3.II
Pf3D7_04_v3_646431_A	4	646431	A	G	0.516667	0.483333	0	Cam3.II
Pf3D7_04_v3_646435_C	4	646435	C	T	0.516667	0.483333	0	Cam3.II
Pf3D7_04_v3_646443_G	4	646443	G	T	0.516667	0.483333	0	Cam3.II
Pf3D7_04_v3_646465_C	4	646465	C	T	0.516667	0.483333	0	Cam3.II
Pf3D7_04_v3_646778_T	4	646778	T	G	0.516667	0.483333	0	Cam3.II
Pf3D7_04_v3_646812_T	4	646812	T	C	0.516667	0.483333	0	Cam3.II
Pf3D7_04_v3_647345_C	4	647345	C	T	0.516667	0.483333	0	Cam3.II
Pf3D7_04_v3_647776_A	4	647776	A	G	0.516667	0.475	0.00833333	Cam3.II
Pf3D7_04_v3_648699_T	4	648699	T	C	0.516667	0.483333	0	Cam3.II
Pf3D7_04_v3_648721_A	4	648721	A	T	0.516667	0.483333	0	Cam3.II
Pf3D7_04_v3_649953_T	4	649953	T	A	0.508333	0.483333	0.00833333	Cam3.II
Pf3D7_04_v3_650578_A	4	650578	A	T	0.516667	0.483333	0	Cam3.II
Pf3D7_04_v3_653045_G	4	653045	G	T	0.525	0.475	0	Cam3.II
Pf3D7_04_v3_653046_G	4	653046	G	A	0.516667	0.475	0.00833333	Cam3.II
Pf3D7_04_v3_655474_A	4	655474	A	T	0.516667	0.458333	0.025	Cam3.II
Pf3D7_04_v3_655480_A	4	655480	A	T	0.516667	0.45	0.0333333	Cam3.II
Pf3D7_04_v3_659163_C	4	659163	C	A	0.525	0.475	0	Cam3.II
Pf3D7_04_v3_659167_C	4	659167	C	T	0.525	0.475	0	Cam3.II
Pf3D7_04_v3_659190_C	4	659190	C	A	0.516667	0.475	0.00833333	Cam3.II
Pf3D7_04_v3_662504_T	4	662504	T	A	0.525	0.475	0	Cam3.II
Pf3D7_04_v3_667395_A	4	667395	A	G	0.525	0.475	0	Cam3.II
Pf3D7_04_v3_667447_T	4	667447	T	G	0.525	0.475	0	Cam3.II
Pf3D7_04_v3_667901_T	4	667901	T	C	0.525	0.475	0	Cam3.II
Pf3D7_04_v3_668673_A	4	668673	A	G	0.525	0.475	0	Cam3.II
Pf3D7_04_v3_673372_C	4	673372	C	A	0.5	0.5	0	Cam3.II
Pf3D7_04_v3_673542_G	4	673542	G	A	0.5	0.5	0	Cam3.II
Pf3D7_04_v3_673604_G	4	673604	G	A	0.5	0.5	0	Cam3.II
Pf3D7_04_v3_673635_G	4	673635	G	A	0.5	0.5	0	Cam3.II
Pf3D7_04_v3_674802_T	4	674802	T	C	0.491667	0.508333	0	Cam3.II
Pf3D7_04_v3_675843_G	4	675843	G	T	0.5	0.5	0	Cam3.II
Pf3D7_04_v3_676399_C	4	676399	C	T	0.491667	0.491667	0.0166667	Cam3.II
Pf3D7_04_v3_677325_C	4	677325	C	A	0.5	0.5	0	Cam3.II
Pf3D7_04_v3_677644_A	4	677644	A	G	0.491667	0.508333	0	Cam3.II
Pf3D7_04_v3_679043_C	4	679043	C	A	0.491667	0.5	0.00833333	Cam3.II
Pf3D7_04_v3_681592_T	4	681592	T	A	0.483333	0.491667	0.025	Cam3.II
Pf3D7_04_v3_683072_A	4	683072	A	G	0.491667	0.508333	0	Cam3.II
Pf3D7_04_v3_683456_G	4	683456	G	A	0.491667	0.508333	0	Cam3.II
Pf3D7_04_v3_683471_A	4	683471	A	G	0.491667	0.508333	0	Cam3.II
Pf3D7_04_v3_683655_C	4	683655	C	T	0.491667	0.508333	0	Cam3.II
Pf3D7_04_v3_683661_C	4	683661	C	G	0.491667	0.508333	0	Cam3.II
Pf3D7_04_v3_683662_A	4	683662	A	T	0.491667	0.508333	0	Cam3.II
Pf3D7_04_v3_683673_C	4	683673	C	T	0.491667	0.508333	0	Cam3.II
Pf3D7_04_v3_683888_G	4	683888	G	A	0.491667	0.508333	0	Cam3.II
Pf3D7_04_v3_684674_T	4	684674	T	C	0.491667	0.491667	0.0166667	Cam3.II
Pf3D7_04_v3_685839_G	4	685839	G	A	0.491667	0.508333	0	Cam3.II
Pf3D7_04_v3_685842_C	4	685842	C	T	0.491667	0.508333	0	Cam3.II
Pf3D7_04_v3_688420_T	4	688420	T	A	0.491667	0.508333	0	Cam3.II
Pf3D7_04_v3_689099_G	4	689099	G	A	0.491667	0.475	0.0333333	Cam3.II
Pf3D7_04_v3_689205_T	4	689205	T	C	0.491667	0.466667	0.0416667	Cam3.II
Pf3D7_04_v3_689228_T	4	689228	T	A	0.491667	0.5	0.00833333	Cam3.II
Pf3D7_04_v3_689231_A	4	689231	A	T	0.491667	0.483333	0.025	Cam3.II
Pf3D7_04_v3_689435_T	4	689435	T	C	0.491667	0.508333	0	Cam3.II
Pf3D7_04_v3_689458_A	4	689458	A	G	0.491667	0.5	0.00833333	Cam3.II
Pf3D7_04_v3_689471_C	4	689471	C	A	0.491667	0.508333	0	Cam3.II
Pf3D7_04_v3_691961_C	4	691961	C	T	0.5	0.5	0	Cam3.II
Pf3D7_04_v3_692160_G	4	692160	G	A	0.5	0.5	0	Cam3.II
Pf3D7_04_v3_693738_T	4	693738	T	A	0.491667	0.475	0.0333333	Cam3.II
Pf3D7_04_v3_693966_A	4	693966	A	G	0.5	0.5	0	Cam3.II
Pf3D7_04_v3_694915_T	4	694915	T	C	0.5	0.475	0.025	Cam3.II
Pf3D7_04_v3_695654_A	4	695654	A	G	0.5	0.5	0	Cam3.II
Pf3D7_04_v3_695694_C	4	695694	C	G	0.5	0.466667	0.0333333	Cam3.II
Pf3D7_04_v3_695720_T	4	695720	T	G	0.5	0.5	0	Cam3.II
Pf3D7_04_v3_695727_G	4	695727	G	C	0.5	0.5	0	Cam3.II
Pf3D7_04_v3_695742_T	4	695742	T	C	0.5	0.5	0	Cam3.II
Pf3D7_04_v3_706130_A	4	706130	A	C	0.466667	0.533333	0	Cam3.II
Pf3D7_04_v3_706847_A	4	706847	A	G	0.466667	0.533333	0	Cam3.II
Pf3D7_04_v3_709064_T	4	709064	T	G	0.458333	0.541667	0	Cam3.II
Pf3D7_04_v3_709512_G	4	709512	G	A	0.458333	0.541667	0	Cam3.II
Pf3D7_04_v3_710727_A	4	710727	A	T	0.458333	0.466667	0.075	Cam3.II
Pf3D7_04_v3_712525_C	4	712525	C	T	0.458333	0.541667	0	Cam3.II
Pf3D7_04_v3_716961_T	4	716961	T	G	0.458333	0.541667	0	Cam3.II
Pf3D7_04_v3_718866_G	4	718866	G	A	0.45	0.55	0	Cam3.II
Pf3D7_04_v3_725149_T	4	725149	T	A	0.383333	0.533333	0.0833333	Cam3.II
Pf3D7_04_v3_736724_T	4	736724	T	C	0.45	0.533333	0.0166667	Cam3.II
Pf3D7_04_v3_738775_G	4	738775	G	A	0.45	0.55	0	Cam3.II
Pf3D7_04_v3_739929_A	4	739929	A	T	0.416667	0.55	0.0333333	Cam3.II
Pf3D7_04_v3_743023_G	4	743023	G	A	0.441667	0.558333	0	Cam3.II
Pf3D7_04_v3_744600_T	4	744600	T	C	0.441667	0.558333	0	Cam3.II
Pf3D7_04_v3_748239_A	4	748239	A	T	0.441667	0.558333	0	Cam3.II
Pf3D7_04_v3_748262_T	4	748262	T	C	0.441667	0.55	0.00833333	Cam3.II
Pf3D7_04_v3_748410_G	4	748410	G	A	0.441667	0.558333	0	Cam3.II
Pf3D7_04_v3_750221_A	4	750221	A	G	0.441667	0.55	0.00833333	Cam3.II
Pf3D7_04_v3_751474_A	4	751474	A	T	0.441667	0.533333	0.025	Cam3.II
Pf3D7_04_v3_753142_G	4	753142	G	C	0.441667	0.5	0.0583333	Cam3.II
Pf3D7_04_v3_753149_T	4	753149	T	C	0.441667	0.483333	0.075	Cam3.II
Pf3D7_04_v3_753179_C	4	753179	C	T	0.441667	0.55	0.00833333	Cam3.II
Pf3D7_04_v3_753202_G	4	753202	G	C	0.441667	0.55	0.00833333	Cam3.II
Pf3D7_04_v3_753884_G	4	753884	G	T	0.433333	0.491667	0.075	Cam3.II
Pf3D7_04_v3_754022_C	4	754022	C	T	0.441667	0.558333	0	Cam3.II
Pf3D7_04_v3_758295_G	4	758295	G	A	0.458333	0.533333	0.00833333	Cam3.II
Pf3D7_04_v3_758433_C	4	758433	C	A	0.458333	0.541667	0	Cam3.II
Pf3D7_04_v3_760181_G	4	760181	G	A	0.45	0.508333	0.0416667	Cam3.II
Pf3D7_04_v3_760185_C	4	760185	C	A	0.45	0.508333	0.0416667	Cam3.II
Pf3D7_04_v3_761112_C	4	761112	C	T	0.441667	0.558333	0	Cam3.II
Pf3D7_04_v3_762198_C	4	762198	C	G	0.441667	0.558333	0	Cam3.II
Pf3D7_04_v3_763069_A	4	763069	A	C	0.45	0.55	0	Cam3.II
Pf3D7_04_v3_763383_C	4	763383	C	A	0.441667	0.55	0.00833333	Cam3.II
Pf3D7_04_v3_763387_A	4	763387	A	T	0.45	0.541667	0.00833333	Cam3.II
Pf3D7_04_v3_765047_G	4	765047	G	A	0.433333	0.566667	0	Cam3.II
Pf3D7_04_v3_765232_G	4	765232	G	A	0.433333	0.558333	0.00833333	Cam3.II
Pf3D7_04_v3_765437_G	4	765437	G	A	0.433333	0.566667	0	Cam3.II
Pf3D7_04_v3_765991_G	4	765991	G	T	0.441667	0.558333	0	Cam3.II
Pf3D7_04_v3_767099_T	4	767099	T	G	0.45	0.55	0	Cam3.II
Pf3D7_04_v3_767543_G	4	767543	G	T	0.458333	0.541667	0	Cam3.II
Pf3D7_04_v3_767856_A	4	767856	A	G	0.458333	0.525	0.0166667	Cam3.II
Pf3D7_04_v3_769220_T	4	769220	T	A	0.441667	0.558333	0	Cam3.II
Pf3D7_04_v3_771505_A	4	771505	A	G	0.45	0.55	0	Cam3.II
Pf3D7_04_v3_773585_C	4	773585	C	T	0.458333	0.533333	0.00833333	Cam3.II
Pf3D7_04_v3_775809_G	4	775809	G	A	0.466667	0.533333	0	Cam3.II
Pf3D7_04_v3_776030_A	4	776030	A	G	0.466667	0.533333	0	Cam3.II
Pf3D7_04_v3_777043_A	4	777043	A	G	0.466667	0.525	0.00833333	Cam3.II
Pf3D7_04_v3_781048_C	4	781048	C	T	0.466667	0.533333	0	Cam3.II
Pf3D7_04_v3_781101_C	4	781101	C	G	0.466667	0.533333	0	Cam3.II
Pf3D7_04_v3_781969_G	4	781969	G	A	0.466667	0.516667	0.0166667	Cam3.II
Pf3D7_04_v3_787092_A	4	787092	A	G	0.466667	0.441667	0.0916667	Cam3.II
Pf3D7_04_v3_787660_A	4	787660	A	G	0.466667	0.533333	0	Cam3.II
Pf3D7_04_v3_789294_C	4	789294	C	A	0.466667	0.533333	0	Cam3.II
Pf3D7_04_v3_789634_T	4	789634	T	A	0.408333	0.525	0.0666667	Cam3.II
Pf3D7_04_v3_790586_G	4	790586	G	A	0.458333	0.516667	0.025	Cam3.II
Pf3D7_04_v3_791651_C	4	791651	C	A	0.458333	0.541667	0	Cam3.II
Pf3D7_04_v3_791653_T	4	791653	T	C	0.458333	0.541667	0	Cam3.II
Pf3D7_04_v3_791656_T	4	791656	T	A	0.458333	0.541667	0	Cam3.II
Pf3D7_04_v3_792225_G	4	792225	G	A	0.475	0.525	0	Cam3.II
Pf3D7_04_v3_792248_G	4	792248	G	A	0.475	0.525	0	Cam3.II
Pf3D7_04_v3_792317_A	4	792317	A	G	0.475	0.516667	0.00833333	Cam3.II
Pf3D7_04_v3_792382_G	4	792382	G	C	0.475	0.525	0	Cam3.II
Pf3D7_04_v3_793369_T	4	793369	T	A	0.466667	0.525	0.00833333	Cam3.II
Pf3D7_04_v3_793904_G	4	793904	G	A	0.475	0.525	0	Cam3.II
Pf3D7_04_v3_794923_C	4	794923	C	A	0.466667	0.516667	0.0166667	Cam3.II
Pf3D7_04_v3_795946_A	4	795946	A	C	0.475	0.525	0	Cam3.II
Pf3D7_04_v3_796268_A	4	796268	A	T	0.475	0.525	0	Cam3.II
Pf3D7_04_v3_797460_A	4	797460	A	G	0.475	0.525	0	Cam3.II
Pf3D7_04_v3_797570_C	4	797570	C	T	0.475	0.525	0	Cam3.II
Pf3D7_04_v3_797704_C	4	797704	C	T	0.475	0.525	0	Cam3.II
Pf3D7_04_v3_797718_C	4	797718	C	A	0.475	0.525	0	Cam3.II
Pf3D7_04_v3_797719_T	4	797719	T	C	0.475	0.525	0	Cam3.II
Pf3D7_04_v3_797761_A	4	797761	A	C	0.475	0.525	0	Cam3.II
Pf3D7_04_v3_797792_C	4	797792	C	A	0.475	0.525	0	Cam3.II
Pf3D7_04_v3_798258_C	4	798258	C	G	0.475	0.525	0	Cam3.II
Pf3D7_04_v3_800569_C	4	800569	C	T	0.475	0.525	0	Cam3.II
Pf3D7_04_v3_801521_A	4	801521	A	T	0.475	0.525	0	Cam3.II
Pf3D7_04_v3_802277_T	4	802277	T	A	0.475	0.525	0	Cam3.II
Pf3D7_04_v3_802695_C	4	802695	C	T	0.475	0.525	0	Cam3.II
Pf3D7_04_v3_802705_G	4	802705	G	A	0.475	0.525	0	Cam3.II
Pf3D7_04_v3_803121_A	4	803121	A	G	0.475	0.525	0	Cam3.II
Pf3D7_04_v3_803561_A	4	803561	A	G	0.475	0.525	0	Cam3.II
Pf3D7_04_v3_806664_C	4	806664	C	T	0.475	0.525	0	Cam3.II
Pf3D7_04_v3_809579_G	4	809579	G	A	0.475	0.525	0	Cam3.II
Pf3D7_04_v3_812687_C	4	812687	C	T	0.475	0.525	0	Cam3.II
Pf3D7_04_v3_812818_C	4	812818	C	T	0.466667	0.525	0.00833333	Cam3.II
Pf3D7_04_v3_812994_A	4	812994	A	G	0.475	0.525	0	Cam3.II
Pf3D7_04_v3_818795_C	4	818795	C	T	0.475	0.525	0	Cam3.II
Pf3D7_04_v3_818868_A	4	818868	A	T	0.475	0.525	0	Cam3.II
Pf3D7_04_v3_819473_T	4	819473	T	C	0.475	0.525	0	Cam3.II
Pf3D7_04_v3_819839_G	4	819839	G	T	0.475	0.525	0	Cam3.II
Pf3D7_04_v3_820289_G	4	820289	G	A	0.475	0.525	0	Cam3.II
Pf3D7_04_v3_824185_C	4	824185	C	T	0.466667	0.508333	0.025	Cam3.II
Pf3D7_04_v3_825032_C	4	825032	C	T	0.475	0.525	0	Cam3.II
Pf3D7_04_v3_828530_C	4	828530	C	A	0.475	0.516667	0.00833333	Cam3.II
Pf3D7_04_v3_828648_G	4	828648	G	T	0.475	0.508333	0.0166667	Cam3.II
Pf3D7_04_v3_828826_T	4	828826	T	A	0.475	0.525	0	Cam3.II
Pf3D7_04_v3_828827_T	4	828827	T	A	0.475	0.525	0	Cam3.II
Pf3D7_04_v3_828843_G	4	828843	G	A	0.475	0.525	0	Cam3.II
Pf3D7_04_v3_828865_A	4	828865	A	T	0.475	0.525	0	Cam3.II
Pf3D7_04_v3_828866_T	4	828866	T	A	0.475	0.525	0	Cam3.II
Pf3D7_04_v3_828874_C	4	828874	C	G	0.475	0.525	0	Cam3.II
Pf3D7_04_v3_830755_A	4	830755	A	C	0.475	0.525	0	Cam3.II
Pf3D7_04_v3_831449_A	4	831449	A	T	0.475	0.525	0	Cam3.II
Pf3D7_04_v3_831954_A	4	831954	A	G	0.475	0.525	0	Cam3.II
Pf3D7_04_v3_832143_T	4	832143	T	C	0.466667	0.525	0.00833333	Cam3.II
Pf3D7_04_v3_832466_C	4	832466	C	T	0.475	0.525	0	Cam3.II
Pf3D7_04_v3_832477_T	4	832477	T	A	0.475	0.525	0	Cam3.II
Pf3D7_04_v3_832606_C	4	832606	C	T	0.475	0.508333	0.0166667	Cam3.II
Pf3D7_04_v3_836547_G	4	836547	G	A	0.475	0.516667	0.00833333	Cam3.II
Pf3D7_04_v3_839310_A	4	839310	A	G	0.483333	0.516667	0	Cam3.II
Pf3D7_04_v3_840150_T	4	840150	T	A	0.483333	0.516667	0	Cam3.II
Pf3D7_04_v3_840611_T	4	840611	T	C	0.483333	0.516667	0	Cam3.II
Pf3D7_04_v3_842186_A	4	842186	A	G	0.483333	0.516667	0	Cam3.II
Pf3D7_04_v3_843126_A	4	843126	A	T	0.475	0.483333	0.0416667	Cam3.II
Pf3D7_04_v3_845227_T	4	845227	T	C	0.483333	0.516667	0	Cam3.II
[truncated: 11,119 more rows]

## Sheet: Suppl Table 3
Supplementary Table 3 | Genetic map of the NF54 x Cam3.II cross for the core genome.
Chr	Physical Position (bp)	Reference allele	Map position (cM)
1	148490	A	0
1	177040	A	0.368
1	161514	C	0.982
1	180328	G	1.313
1	190260	G	1.938
1	192111	T	2.791
1	216754	T	3.638
1	226913	C	4.493
1	237558	T	5.346
1	266480	A	6.586
1	253446	G	6.792
1	275206	C	8.417
1	282004	G	8.568
1	295449	C	10.828
1	308621	C	11.646
1	316510	T	12.473
1	339074	G	15.792
1	345583	G	16.617
1	349247	C	17.447
1	364085	G	19.779
1	374504	A	20.392
1	385866	A	21.22
1	387722	C	21.701
1	395768	A	23.419
1	403467	A	23.619
1	415694	T	24.908
1	406699	A	25.288
1	409173	G	25.492
1	434100	G	25.961
1	432818	G	26.1
1	411659	G	26.31
1	465699	A	26.95
1	472583	A	28.141
1	481542	C	28.972
1	520362	A	31.128
1	522098	C	31.99
1	522573	T	32.852
1	524344	A	33.707
1	529726	G	34.567
1	532995	C	35.407
1	540459	C	36.218
2	137573	C	0
2	153799	C	0.897
2	164678	A	1.856
2	166372	T	2.825
2	185169	C	4.16
2	179137	G	4.801
2	188507	C	5.815
2	192571	T	6.295
2	207266	C	6.701
2	227086	G	9.505
2	230780	C	9.791
2	229615	A	10.21
2	245174	T	10.4
2	264236	T	12.636
2	287111	A	12.967
2	271860	G	13.263
2	326554	C	16.21
2	335198	T	16.9
2	339959	C	17.631
2	344230	C	18.311
2	357474	A	19.036
2	346073	T	19.188
2	366771	G	20.581
2	371009	C	20.687
2	373564	C	21.31
2	374185	C	22.058
2	375702	T	22.269
2	390434	A	22.773
2	405771	A	23.562
2	415166	G	25.208
2	414296	T	25.383
2	417203	C	26.663
2	417643	A	27.448
2	438713	C	28.416
2	437880	G	28.739
2	450425	G	29.298
2	470259	A	30.837
2	480862	A	31.604
2	485559	C	32.343
2	488534	A	32.886
2	500799	A	34.87
2	503877	C	35.502
2	514421	A	36.642
2	518948	A	38.279
2	518522	G	38.492
2	520765	C	39.263
2	534757	T	40.095
2	541909	A	40.921
2	551816	A	41.672
2	565450	T	42.195
2	556389	A	42.554
2	573353	C	44.101
2	569613	A	44.254
2	577202	A	44.842
2	583192	C	45.666
2	597087	T	46.267
2	605412	A	46.578
2	608550	C	47.177
2	629770	T	47.942
2	638591	A	48.815
2	650786	A	49.616
2	666340	C	50.399
2	671972	A	51.052
2	678435	T	51.928
2	703541	A	52.773
2	710049	A	53.574
2	712494	A	55.275
2	723984	G	56.002
2	736729	G	56.848
2	725642	C	57.27
2	761194	C	57.753
2	756979	A	58.292
2	805001	T	58.842
2	766632	A	59.232
2	872576	A	60.1
2	839370	G	60.363
3	70512	C	0
3	122201	T	0.41
3	142164	A	1.264
3	154767	G	1.709
3	160858	T	3.143
3	174076	A	3.424
3	204230	A	4.226
3	212207	G	6.561
3	221435	G	7.351
3	235750	T	8.16
3	253011	T	8.977
3	267851	C	9.689
3	297417	G	10.501
3	317795	C	11.317
3	327078	A	12.801
3	333307	G	13.05
3	354502	C	15.973
3	351999	C	16.349
3	360145	T	17.206
3	381308	G	17.957
3	376708	G	18.146
3	381764	G	18.821
3	403257	A	20.476
3	414967	G	21.288
3	437772	A	21.625
3	444950	A	22.494
3	469934	A	23.365
3	483480	C	23.877
3	504845	C	24.055
3	506758	A	24.923
3	508469	A	25.249
3	511335	A	25.341
3	530553	A	26.144
3	525612	C	26.281
3	539313	G	26.475
3	548178	C	26.983
3	550797	C	27.371
3	565081	T	30.768
3	565770	C	32.093
3	573820	T	32.431
3	597023	C	32.712
3	616521	C	33.19
3	635759	A	33.796
3	654121	G	36.125
3	654721	A	36.354
3	679453	G	37.029
3	677645	T	37.119
3	683937	G	37.775
3	692735	A	37.924
3	699883	A	38.648
3	703144	C	38.978
3	709578	T	39.57
3	715250	T	40.232
3	717690	G	41.021
3	719144	T	41.967
3	721409	T	43.389
3	733530	A	43.772
3	746438	A	44.082
3	761870	T	44.822
3	769543	G	45.578
3	779406	A	45.928
3	790944	C	46.542
3	817735	A	47.163
3	827556	C	47.596
3	841918	C	48.32
3	853292	A	48.451
3	891612	C	48.796
3	892390	A	49.564
3	893932	A	50.354
3	898198	C	50.902
3	905916	C	51.233
3	916639	C	52.525
3	921259	T	53.672
3	924907	G	57.466
3	933830	T	58.372
3	939350	T	58.899
3	942805	G	59.379
3	941761	T	59.869
3	951306	A	62.172
3	958132	C	63.923
3	974553	C	64.814
3	993289	G	65.704
4	110070	A	0
4	110013	G	0.55
4	110953	T	1.222
4	135061	T	2.126
4	139471	A	2.818
4	140510	C	3.431
4	172560	G	5.349
4	174625	C	6.165
4	188017	G	7.744
4	192754	T	8.211
4	189922	A	8.524
4	204448	G	9.228
4	198520	C	9.383
4	227564	T	13.506
4	246984	G	14.852
4	241093	T	15.176
4	251022	T	16.024
4	249888	T	16.143
4	251718	C	16.984
4	252498	A	17.81
4	257210	C	19.5
4	260106	G	20.188
4	266005	C	21.049
4	273654	T	21.94
4	280865	C	23.104
4	276274	C	23.3
4	293588	G	23.57
4	300851	G	24.489
4	306875	C	25.206
4	310143	T	25.614
4	360953	C	26.049
4	322230	G	26.159
4	365126	T	26.935
4	391294	T	27.725
4	414073	G	29.363
4	417368	C	29.97
4	426436	A	31.581
4	433590	C	33.859
4	436931	A	34.661
4	443574	T	35.252
4	465382	G	36.036
4	467463	C	36.593
4	470382	G	37.359
4	472800	T	38.222
4	476818	A	38.759
4	485666	A	40.478
4	503271	C	41.458
4	510184	G	42.267
4	513241	A	43.022
4	521290	C	43.215
4	527280	A	44.443
4	529239	C	44.917
4	540861	C	46.352
4	543341	A	47.053
4	557762	C	47.633
4	558644	G	48.282
4	648699	T	49.704
4	662504	T	50.108
4	673372	C	52.674
4	674802	T	53.096
4	677644	A	53.522
4	675843	G	53.7
4	695742	T	54.417
4	683888	G	54.571
4	706847	A	56.865
4	709512	G	57.422
4	738775	G	58.229
4	758433	C	58.692
4	763069	A	59.087
4	744600	T	59.221
4	765437	G	59.716
4	765991	G	60.328
4	767099	T	61.019
4	767543	G	61.319
4	771505	A	62.092
4	769220	T	62.224
4	787660	A	63.511
4	791656	T	63.853
4	809579	G	64.344
4	839310	A	65.564
4	820289	G	65.649
4	840150	T	66.272
4	850272	T	66.666
4	863803	G	67.428
4	877140	T	68.258
4	879896	G	69.407
4	881382	T	70.034
4	880848	A	70.898
4	883573	A	71.478
4	884153	T	72.329
4	886087	G	73.156
4	888001	C	73.978
4	910460	A	74.534
4	920895	G	74.87
4	996219	C	75.301
4	1002051	A	76.126
4	1020759	C	77.676
4	1026421	C	78.409
4	1043010	C	78.959
4	1055221	T	79.813
4	1052095	A	80.239
4	1065180	C	81.555
4	1072861	C	82.385
4	1080065	G	82.8
4	1083336	C	83.627
4	1111429	G	84.209
4	1121472	T	85.872
5	65217	A	0
5	89376	A	0.816
5	110618	A	1.703
5	131301	T	2.327
5	145385	T	2.738
5	151742	T	4.576
5	152047	A	5.121
5	154912	G	5.912
5	171460	C	6.47
5	213085	C	8.688
5	213321	C	9.899
5	221774	C	10.653
5	232905	G	11.42
5	241680	G	12.939
5	251758	T	14.479
5	253774	A	15.245
5	262265	T	15.761
5	266206	T	16.462
5	273914	T	16.956
5	290084	A	18.799
5	297949	C	19.48
5	305766	A	19.654
5	318796	T	20.421
5	324858	T	21.943
5	323718	G	22.657
5	352439	A	23.948
5	368632	A	24.777
5	381141	G	25.592
5	369646	T	25.761
5	391061	C	26.153
5	396039	T	26.405
5	407406	T	27.894
5	410327	A	28.441
5	419891	A	31.07
5	482147	T	32.726
5	492257	C	33.473
5	497960	C	33.655
5	526038	G	35.738
5	529994	C	37.385
5	530776	G	38.22
5	544954	G	38.851
5	551621	T	39.613
5	560220	T	40.343
5	561510	G	40.991
5	561990	C	42.704
5	562483	C	43.066
5	564673	T	43.883
5	569010	C	46.094
5	577697	T	47.556
5	594859	C	48.272
5	600413	A	49.073
5	609988	G	50.937
5	631959	G	56.111
5	638030	A	57.748
5	641851	G	58.232
5	642135	A	58.373
5	643899	A	59.036
5	643965	C	59.827
5	649757	G	61.444
5	669642	C	62.375
5	657672	G	62.626
5	672685	T	63.187
5	680745	A	63.315
5	706173	T	64.477
5	710638	G	65.187
5	728498	A	66.622
5	753846	G	67.293
5	767483	T	68.608
5	768870	C	69.303
5	777748	G	70.194
5	782810	G	70.913
5	796801	T	72.151
5	797395	G	72.822
5	807383	C	74.702
5	839940	C	76.083
5	852479	C	77.318
5	918634	C	78.255
5	930435	C	78.814
5	943204	C	79.507
5	965442	C	80.506
5	983942	C	82.809
5	1006428	A	84.335
5	1031667	C	85.948
5	1037391	A	87.491
5	1044397	A	87.846
5	1042259	C	88.11
5	1051774	A	89.571
5	1062261	A	90.728
5	1060108	A	91.222
5	1071515	T	91.59
5	1075942	C	91.757
5	1083861	C	93.129
5	1079244	C	93.339
5	1087006	C	94.035
5	1093189	A	94.129
5	1105159	T	94.917
5	1129528	T	95.715
5	1135804	A	95.82
5	1150449	G	96.585
5	1169444	A	97.949
5	1171322	A	98.745
5	1175206	C	99.723
5	1183592	G	100.521
5	1181363	G	100.608
5	1185083	G	101.472
5	1194072	C	102.106
5	1191766	G	102.371
5	1208099	C	103.239
5	1213897	G	103.612
5	1217961	G	104.188
5	1217053	G	104.529
5	1219742	C	105.136
5	1239449	A	105.76
5	1259841	T	105.99
5	1264497	C	106.648
5	1291727	A	108.328
6	74315	A	0
6	93052	G	1.088
6	108518	A	2.177
6	112037	A	3.246
6	135453	T	4.212
6	156053	C	5.647
6	164394	T	6.989
6	175052	T	7.681
6	179168	T	8.014
6	184028	C	8.845
6	208730	A	12.077
6	232370	T	13.247
6	240510	T	13.756
6	251284	C	15.436
6	252277	C	15.931
6	261661	A	16.585
6	263352	T	17.276
6	273925	C	18.275
6	291058	G	20.353
6	306513	C	21.06
6	322925	G	22.447
6	318307	T	22.772
6	328011	G	24.262
6	347113	G	24.734
6	360902	T	25.364
6	370698	C	26.831
6	377297	A	27.691
6	378568	G	28.037
6	378951	A	28.406
6	381627	T	28.712
6	382438	C	29.083
6	391458	T	29.559
6	403912	T	31.512
6	407917	A	32.254
6	440031	C	33.407
6	476880	T	34.013
6	496580	C	34.696
6	512586	C	35.256
6	510054	C	35.37
6	524896	G	36.571
6	532352	G	37.251
6	532725	A	37.605
6	543417	T	38.021
6	546509	A	38.705
6	562079	A	41.237
6	576693	A	42.448
6	591436	G	42.572
6	592777	C	43.184
6	596638	T	43.279
6	606358	G	43.935
6	619007	T	44.608
6	635071	C	45.901
6	639086	C	47.568
6	637823	C	48.039
6	638090	T	48.651
6	638394	T	48.823
6	656162	A	50.074
6	664888	G	51.41
6	665740	C	52.192
6	679238	G	52.743
6	682075	A	52.912
6	697324	C	53.562
6	703912	G	54.159
6	756444	C	55.625
6	765398	A	56.274
6	767332	T	56.418
6	785495	G	57.09
6	799890	A	57.742
6	827348	C	58.458
6	834384	A	59.178
6	851419	A	59.831
6	859352	G	60.429
6	858101	G	60.663
6	862021	A	61.423
6	887805	G	62.179
6	895365	A	62.325
6	901726	C	63.618
6	907816	G	64.97
6	920607	T	65.702
6	922762	T	66.476
6	937752	G	67.075
6	948552	A	67.419
6	964010	T	68.524
6	974576	T	70.058
6	993373	T	71.444
6	999418	G	71.54
6	1011446	A	72.708
6	1033118	A	73.523
6	1037617	G	74.33
6	1062758	G	75.119
6	1044262	T	75.207
6	1040011	T	75.415
6	1047197	A	75.654
6	1067613	G	76.133
6	1078481	C	78.624
6	1091298	G	79.954
6	1103170	G	80.534
6	1114517	A	81.298
6	1110981	A	81.519
6	1163974	G	82.013
6	1168807	G	82.625
6	1179905	C	83.051
6	1220205	A	83.356
6	1215233	G	83.749
6	1234461	T	84.149
6	1239794	A	84.622
6	1241407	T	85.628
6	1253257	T	86.119
6	1271436	T	87.022
6	1283063	A	87.706
6	1289638	T	88.742
6	1294057	C	89.446
7	132909	T	0
7	150143	C	0.404
7	163854	G	2.896
7	156890	A	3.275
7	164777	C	4.414
7	169264	T	5.766
7	172064	C	6.685
7	183285	A	8.093
7	180231	C	8.515
7	192042	T	9.441
7	193213	T	10.026
7	202337	G	11.234
7	209530	G	12.846
7	211366	C	13.675
7	236511	G	14.181
7	225194	T	14.568
7	243402	T	16.733
7	252137	T	16.935
7	257546	C	17.251
7	270957	G	17.915
7	275091	A	18.791
7	297981	G	19.952
7	310951	A	20.762
7	320488	A	21.424
7	353025	T	22.135
7	361356	T	22.737
7	366504	T	23.003
7	375818	T	23.623
7	373413	T	23.844
7	379842	C	24.637
7	410240	C	25.332
7	414615	A	25.448
7	415137	C	25.634
7	435368	T	26.359
7	446847	T	26.579
7	444797	G	26.656
7	450529	G	26.856
7	496138	C	27.37
7	480458	A	27.582
7	465793	A	27.757
7	536435	A	28.186
7	629514	C	28.349
7	651804	G	29.006
7	666823	T	29.654
7	671968	C	30.417
7	685329	C	30.641
7	688642	A	31.207
7	696586	A	31.405
7	703904	C	32.023
7	705531	A	32.787
7	707062	A	33.345
7	717434	A	34.725
7	727905	C	38.039
7	739935	G	38.754
7	751981	A	39.344
7	769138	C	40.235
7	805115	G	40.927
7	818472	G	41.723
7	847597	G	42.301
7	850201	G	42.842
7	852442	T	42.951
7	866181	A	44.108
7	868537	T	44.511
7	869671	A	44.588
7	880351	A	45.079
7	894384	C	45.603
7	896660	G	46.123
7	899562	T	47.137
7	918139	T	47.817
7	904783	G	47.962
7	904486	A	48.167
7	922334	A	48.673
7	930263	T	50.759
7	957915	A	51.412
7	949395	A	51.524
7	961666	G	52.169
7	995064	G	53.668
7	997651	G	54.335
7	1001856	T	54.967
7	1002547	C	55.47
7	1018465	T	56.805
7	1028614	C	57.373
7	1034953	T	57.567
7	1038469	A	58.893
7	1057237	G	59.367
7	1065228	T	59.499
7	1086136	C	60.21
7	1090987	T	60.391
7	1117521	C	61.006
7	1122430	T	61.727
7	1131556	G	63.016
7	1143510	G	64.219
7	1148689	T	64.899
7	1149112	C	65.002
7	1149505	C	65.13
7	1153714	A	65.506
7	1149834	T	65.583
7	1154285	T	66.373
7	1158225	C	67.037
7	1168118	C	67.763
7	1163085	G	67.978
7	1177057	A	68.756
7	1178765	A	69.392
7	1179422	C	70.255
7	1203807	T	70.974
7	1203044	C	71.107
7	1219225	A	71.539
7	1233797	G	72.419
7	1239053	C	73.021
7	1241284	A	73.722
7	1301010	C	74.292
7	1308683	C	75.233
7	1318865	G	77.838
7	1323378	T	78.318
7	1381507	A	78.624
8	98055	A	0
8	118066	T	1.165
8	165300	G	1.888
8	172343	G	2.564
8	177092	C	3.42
8	183715	A	4.143
8	197052	G	4.98
8	207340	C	5.672
8	233231	T	7.686
8	250047	C	10.163
8	252120	G	11.067
8	259888	G	12.008
8	274219	T	12.495
8	275599	G	13.002
8	289423	A	13.744
8	294826	A	14.546
8	330286	G	16.627
8	340367	T	17.15
8	333858	C	17.544
8	348032	A	18.343
8	352477	C	19.452
8	362183	G	20.182
8	366987	C	20.921
8	373073	T	21.337
8	382136	C	23.468
8	396812	A	24.242
8	397660	A	24.634
8	398678	A	25.157
8	411791	C	26.397
8	412236	C	26.51
8	424167	T	27.291
8	490546	A	28.589
8	505223	T	29.296
8	542477	A	30.778
8	550774	C	31.395
8	561624	T	32.16
8	562981	G	32.849
8	582204	C	33.384
8	585841	C	34.167
8	594839	C	35.746
8	603197	A	36.52
8	608188	A	37.293
8	614978	T	37.958
8	612596	C	38.125
8	665637	G	38.725
8	672454	T	39.277
8	681236	A	39.763
8	709878	G	43.487
8	746562	A	45.574
8	758485	A	46.371
8	765093	A	47.482
8	766932	T	48.264
8	782350	T	49.112
8	792373	A	49.988
8	799786	A	51.302
8	801730	T	51.797
8	812561	G	51.97
8	814122	C	52.816
8	814662	G	53.637
8	826695	C	54.207
8	845420	T	55.934
8	865237	C	56.808
8	885389	C	57.245
8	882047	G	57.38
8	887391	A	58.204
8	891918	G	59.034
8	894507	T	59.694
8	903705	T	60.425
8	914037	T	60.86
8	924008	G	61.601
8	916218	A	61.952
8	939933	T	63.147
8	942624	A	63.924
8	947944	C	64.618
8	956433	T	65.704
8	970903	A	65.933
8	972789	G	66.187
8	997117	C	69.333
8	1001615	A	70.189
8	1002321	C	71.07
8	1006878	C	71.945
8	1013608	T	73.681
8	1020921	T	74.517
8	1020361	A	74.63
8	1030714	G	75.444
8	1067911	C	76.079
8	1077357	G	77.821
8	1079292	A	78.613
8	1082031	C	79.837
8	1087507	T	80.626
8	1099848	G	81.426
8	1103279	T	81.603
8	1104061	A	82.458
8	1117074	G	83.193
8	1128859	A	84.063
8	1139455	T	84.926
8	1138821	A	85.16
8	1143459	T	85.874
8	1153522	T	87.463
8	1189629	A	89.124
8	1199394	C	89.973
8	1201455	C	91.606
8	1212779	A	93.314
8	1214338	A	93.456
8	1222020	A	94.252
8	1228726	T	95.11
8	1233999	G	95.682
8	1233717	A	95.958
8	1252262	C	96.793
8	1274525	C	97.56
8	1262147	G	97.983
8	1288967	T	98.683
8	1291124	G	98.859
8	1333555	G	100.533
8	1362924	C	101.344
9	95530	T	0
9	141489	T	0.512
9	109575	A	1.081
9	132977	A	1.377
9	150690	G	2.221
9	159290	C	2.713
9	161268	G	3.162
9	163874	A	3.805
9	189882	G	4.561
9	200689	A	4.857
9	197459	T	5.088
9	203179	T	5.895
9	212444	T	6.411
9	224688	G	7.207
9	230456	G	8.813
9	243929	T	10.246
9	280745	G	11.04
9	302005	A	12.682
9	308474	G	13.125
9	312972	T	13.89
9	319442	A	14.875
9	342820	G	15.271
9	346341	C	16.117
9	348948	C	17.739
9	361996	T	18.586
9	399201	A	19.438
9	406031	C	19.919
9	408385	A	20.8
9	416505	G	23.567
9	465362	A	24.049
9	455403	T	24.461
9	471777	A	24.975
9	479617	T	25.823
9	501070	A	26.676
9	513045	T	27.189
9	517985	G	28.007
9	523689	T	28.832
9	542574	G	29.664
9	549997	C	30.461
9	545174	A	30.715
9	573190	A	32.931
9	585941	A	33.745
9	596267	C	35.582
9	600870	C	35.907
9	599117	A	36.412
9	604002	A	37.194
9	604342	T	37.957
9	612506	A	39.44
9	613811	C	40.426
9	621046	G	41.159
9	625260	C	41.871
9	648958	C	43.033
9	657208	T	43.819
9	682867	G	44.508
9	686984	C	44.726
9	687830	C	45.086
9	693621	T	46.314
9	702282	G	46.438
9	697121	T	46.681
9	707784	C	47.31
9	721671	G	49.791
9	738566	C	50.487
9	732904	A	50.644
9	747036	G	51.508
9	779383	A	52.374
9	803480	A	54.118
9	812140	A	54.83
9	816053	C	56.769
9	831664	T	57.353
9	837879	A	58.164
9	839641	C	58.897
9	860084	C	59.908
9	873040	G	62.077
9	902424	A	63.555
9	922590	A	65.073
9	924567	G	65.839
9	940518	A	66.378
9	949171	A	67.989
9	959869	G	69.125
9	973647	G	70.603
9	992092	A	71.462
9	995102	A	72.83
9	996339	G	73.639
9	1000912	T	74.451
9	1015339	T	74.621
9	1020814	G	75.176
9	1030219	A	76.682
9	1031509	A	77.45
9	1044404	C	78.405
9	1049939	C	79.169
9	1056997	A	79.685
9	1075619	A	81.03
9	1088562	A	81.782
9	1107932	C	82.583
9	1109963	A	83.296
9	1117888	C	83.824
9	1121610	A	84.634
9	1124319	G	85.156
9	1140270	A	86.952
9	1130961	T	87.065
9	1149491	A	87.859
9	1153230	G	88.672
9	1160205	G	90.3
9	1175701	A	91.112
9	1203387	A	91.927
9	1208483	A	92.734
9	1225480	G	93.463
9	1227855	C	93.589
9	1237659	C	94.406
9	1247753	T	95.168
9	1299952	G	96.721
9	1275171	C	96.839
9	1311927	A	97.847
9	1315130	T	98.558
9	1319780	A	99.262
9	1333682	G	100.74
9	1322350	C	101.038
9	1336881	G	103.173
9	1340226	A	103.793
9	1347188	T	104.434
9	1345021	T	104.666
9	1367698	A	107.103
9	1379201	C	108.645
9	1379494	A	108.954
9	1384032	C	110.449
9	1385627	C	110.879
9	1402512	G	111.757
9	1406799	T	112.451
9	1472424	A	113.105
9	1448042	A	114.009
9	1440378	T	114.622
10	82914	G	0
10	122774	A	0.926
10	139050	A	1.324
10	148674	T	2.215
10	184017	T	2.979
10	189094	A	3.636
10	193970	C	4.478
10	205977	T	5
10	216167	T	5.578
10	230167	A	6.4
10	235337	C	7.003
10	233558	T	7.329
10	241858	T	7.456
10	244738	A	9.099
10	260411	T	10.461
10	274280	G	11.798
10	280625	T	14.001
10	288227	A	14.773
10	296107	G	16.394
10	303698	A	17.214
10	320664	G	18.641
10	317873	G	18.952
10	334699	A	19.37
10	337845	G	19.94
10	346724	T	20.704
10	356329	A	21.644
10	365139	C	22.311
10	386490	A	22.954
10	377389	A	23.072
10	394452	T	23.806
10	397013	T	24.556
10	400223	A	25.754
10	425295	C	26.992
10	432182	A	27.73
10	452545	T	28.448
10	455957	C	28.851
10	459428	C	29.241
10	485200	C	32.136
10	487745	A	32.688
10	490648	T	32.848
10	522143	A	33.638
10	507913	C	33.83
10	580050	A	34.448
10	561234	A	34.585
10	622326	T	35.378
10	648393	A	36.845
10	659291	A	37.658
10	679368	T	38.315
10	714026	G	39.121
10	724627	G	39.956
10	748202	T	40.793
10	759701	C	41.424
10	775829	T	42.427
10	767335	A	42.764
10	788691	T	43.042
10	828854	C	43.42
10	817457	C	44.145
10	835537	T	45.807
10	838202	G	46.658
10	839557	C	48.365
10	851585	T	48.976
10	876091	T	49.495
10	880727	C	51.088
10	885314	T	51.831
10	891557	T	52.008
10	912125	T	53.69
10	929063	T	54.451
10	946049	T	54.54
10	968693	A	54.711
10	993132	G	56.437
10	996034	A	57.309
10	1029971	C	57.977
10	1013915	T	58.244
10	1046056	G	61.072
10	1041666	G	61.259
10	1054014	A	63.21
10	1063711	G	64.174
10	1082816	C	64.966
10	1096446	C	65.755
10	1101027	G	66.129
10	1114232	G	66.423
10	1120493	T	67.074
10	1128748	T	67.341
10	1131767	G	68.11
10	1145329	T	68.698
10	1161694	G	69.444
10	1165171	C	69.916
10	1191732	T	70.673
10	1195694	A	71.363
10	1204699	C	72.506
10	1228256	G	73.604
10	1248571	G	74.054
10	1253679	C	74.88
10	1264238	A	75.427
10	1266956	A	76.986
10	1273240	C	77.866
10	1289546	A	79.963
10	1294103	C	80.184
10	1297226	C	82.073
10	1301021	T	82.776
10	1318156	A	83.782
10	1326055	C	84.584
10	1332393	T	85.541
10	1339970	A	86.413
10	1344663	A	87.069
10	1350374	A	87.941
10	1356777	G	88.81
10	1356520	A	89.679
10	1359381	T	90.542
10	1377533	G	92.248
10	1387185	C	93.095
10	1414253	A	93.937
10	1433255	T	94.608
10	1445773	T	95.463
10	1460396	A	97.006
10	1468833	G	97.778
10	1478358	G	98.656
10	1495726	G	99.53
10	1493946	A	100.084
10	1521849	A	100.513
10	1558548	G	101.379
10	1570605	G	102.245
11	119497	G	0
11	128096	A	0.932
11	138078	C	1.729
11	180121	T	2.197
11	171700	T	2.91
11	185093	A	3.652
11	208470	G	4.766
11	211081	C	5.105
11	219273	C	5.646
11	229597	G	6.355
11	234276	G	6.578
11	228090	T	7.016
11	245106	C	8.065
11	242804	A	8.292
11	250837	A	8.998
11	253868	T	9.519
11	262851	G	11.097
11	285086	G	12.653
11	284024	G	12.843
11	306125	T	13.053
11	281726	C	13.247
11	357573	C	14.455
11	360271	C	15.165
11	370037	C	15.591
11	386592	T	16.297
11	396396	T	16.998
11	401979	G	17.391
11	411687	A	18.127
11	443670	C	21.143
11	435987	G	21.327
11	451811	T	21.438
11	462865	T	22.204
11	480718	C	23.541
11	483843	A	24.138
11	500299	G	24.765
11	504183	A	25.269
11	506679	T	25.349
11	508620	T	26.049
11	529210	A	26.778
11	541639	T	27.877
11	620811	C	28.839
11	606434	A	29.043
11	592805	A	29.254
11	648265	G	29.893
11	641111	C	30.174
11	649388	C	30.497
11	658281	G	33.751
11	659291	G	33.887
11	660717	A	34.608
11	676030	T	35.211
11	680551	A	37.872
11	685985	T	38.064
11	696098	A	38.801
11	705997	G	40.886
11	709200	T	41.189
11	722869	A	41.696
11	734165	A	43.215
11	744725	A	44.765
11	806243	G	45.04
11	774715	G	45.348
11	807246	A	45.808
11	812065	T	46.935
11	823302	T	47.67
11	900021	A	48.446
11	915004	G	49.503
11	917676	A	50.163
11	935368	C	50.953
11	951703	G	51.083
11	953305	A	52.287
11	959705	A	53.206
11	955846	T	53.329
11	982836	A	53.844
11	985794	T	54.568
11	986547	G	54.857
11	1010036	T	55.609
11	1015179	A	56.393
11	1030142	C	57.039
11	1020896	G	57.185
11	1020736	G	57.296
11	1034250	C	58.429
11	1038075	C	58.924
11	1042242	A	59.959
11	1048401	C	60.422
11	1050725	T	60.552
11	1058738	T	61.084
11	1070499	C	61.814
11	1074505	A	62.514
11	1096089	A	63.679
11	1105123	C	63.906
11	1082742	T	63.976
11	1106666	T	64.842
11	1122101	T	66.308
11	1132096	C	67.191
11	1146380	C	67.61
11	1158081	G	68.779
11	1173924	A	69.59
11	1191077	C	72.888
11	1196465	C	73.452
11	1209845	T	74.304
11	1215513	T	74.837
11	1214236	T	74.917
11	1219263	T	75.229
11	1229358	C	76.911
11	1236243	G	77.389
11	1242038	G	77.797
11	1255986	A	78.464
11	1243999	T	78.591
11	1255469	A	78.843
11	1254653	G	78.988
11	1263784	G	79.154
11	1262564	C	79.287
11	1270492	T	79.641
11	1272924	C	80.342
11	1307671	C	82.677
11	1325955	C	83.404
11	1344997	T	84.027
11	1353095	C	84.561
11	1376227	T	84.85
11	1390514	A	84.982
11	1398588	G	85.145
11	1439931	T	85.507
11	1441368	T	86.114
11	1444265	G	86.889
11	1461507	G	87.259
11	1463516	A	88.411
11	1467635	C	88.522
11	1468237	C	89.143
11	1470213	C	89.628
11	1476547	T	90.437
11	1481043	G	91.099
11	1543626	A	91.594
11	1557873	A	92.003
11	1560282	C	92.648
11	1568903	C	93.313
11	1574790	A	93.947
11	1578292	G	94.664
11	1582442	C	94.952
11	1595365	G	95.7
11	1619341	G	96.176
11	1631983	G	96.556
11	1678786	G	97.134
11	1659616	G	97.307
11	1677485	C	97.812
11	1691565	G	99.376
11	1694358	T	99.588
11	1701884	T	100.553
11	1712181	G	100.891
11	1700634	A	101.072
11	1705678	T	101.32
11	1710823	C	101.574
11	1715691	G	102.413
11	1714939	C	103.141
11	1715987	C	103.612
11	1720157	C	104.599
11	1730196	G	105.915
11	1737669	G	106.644
11	1736987	A	107.164
11	1742442	A	107.644
11	1743880	A	108.03
11	1747585	G	108.35
11	1749600	A	108.584
11	1754840	T	108.858
11	1765956	T	110.293
11	1795299	G	111.065
11	1811834	C	112.244
11	1813458	G	112.687
11	1814050	C	113.138
11	1814670	A	113.863
11	1816229	G	114.233
11	1816269	C	114.558
11	1815398	T	114.898
11	1834422	G	116.565
11	1844447	G	116.8
11	1847775	A	117.721
11	1848984	C	118.497
11	1882802	A	119.205
11	1892201	T	120.028
11	1995445	T	120.749
12	56936	C	0
12	84160	A	0.889
12	108557	C	1.519
12	107560	C	1.883
12	117956	T	2.739
12	127973	A	5.967
12	143563	A	7.678
12	150730	T	8.38
12	145633	C	8.526
12	167109	G	10.213
12	183360	T	11.07
12	200443	A	15.038
12	210372	A	15.655
12	224527	A	16.494
12	234437	C	18.16
12	258995	G	19.366
12	269991	T	20.166
12	274946	C	20.787
12	337306	T	21.722
12	329657	G	21.965
12	352985	T	22.749
12	398387	C	24.215
12	400216	T	24.766
12	407115	T	25.524
12	412609	G	27.56
12	441852	A	28.36
12	459459	C	29.149
12	466411	G	29.929
12	480080	A	30.711
12	493888	T	30.917
12	498943	T	31.478
12	507165	G	32.292
12	532131	G	34.613
12	542547	G	36.04
12	552565	T	36.881
12	565894	A	39.258
12	579152	T	40.114
12	596974	G	40.774
12	633429	G	41.652
12	642179	T	42.52
12	646095	T	43.392
12	649400	C	44.122
12	666420	G	45.022
12	659966	C	45.353
12	672682	G	45.964
12	681787	G	46.852
12	692830	A	52.181
12	695021	C	53.071
12	702022	A	55.572
12	704443	T	55.732
12	709280	G	56.535
12	714747	C	57.348
12	737306	C	57.857
12	848789	G	58.29
12	817558	C	58.733
12	865234	A	59.205
12	892564	C	60.02
12	903821	A	60.531
12	908019	T	61.308
12	915247	G	62.092
12	922428	T	62.874
12	964317	A	64.448
12	975553	C	65.229
12	977430	A	65.645
12	1002750	A	65.964
12	1010085	A	66.179
12	1014802	A	66.761
12	1026882	C	67.982
12	1039313	A	68.388
12	1042394	A	69.142
12	1054566	G	69.486
12	1082394	T	70.704
12	1087167	A	71.204
12	1099382	T	71.9
12	1114770	G	73.021
12	1116293	C	74.308
12	1115158	A	74.572
12	1129303	T	75.337
12	1139610	C	76.09
12	1157086	G	76.604
12	1160091	C	76.708
12	1162825	A	77.403
12	1174709	A	77.931
12	1194636	A	78.382
12	1198620	G	78.774
12	1205607	C	79.429
12	1216315	G	80.126
12	1222378	G	80.825
12	1226505	A	81.028
12	1237427	T	82.644
12	1260261	A	83.529
12	1297750	T	85.05
12	1321096	A	85.902
12	1326005	C	86.722
12	1338569	C	87.597
12	1345629	C	88.18
12	1361334	T	92.235
12	1368591	T	97.104
12	1381843	T	97.988
12	1390538	A	98.854
12	1394482	A	99.735
12	1403531	G	101.082
12	1415844	C	103.105
12	1422341	A	103.883
12	1425756	T	104.416
12	1426557	T	105.26
12	1439894	T	105.984
12	1448138	G	107.447
12	1450327	G	108.049
12	1467006	T	108.789
12	1492026	T	110.112
12	1508458	A	110.849
12	1531786	G	113.133
12	1536705	C	113.921
12	1548647	A	114.811
12	1552084	T	115.389
12	1562804	A	116.142
12	1564694	T	117.238
12	1583930	G	117.978
12	1584925	T	118.729
12	1588710	C	119.483
12	1593739	G	120.207
12	1603774	G	120.645
12	1615391	C	121.027
12	1657570	A	125.115
12	1673470	G	125.697
12	1765569	G	126.249
12	1790210	A	127.067
12	1796571	A	127.881
12	1817782	T	129.307
12	1836442	T	130.684
12	1843467	A	130.889
12	1857509	A	131.495
12	1858447	T	131.784
12	1861238	C	132.593
12	1862920	G	132.78
12	1884204	T	133.486
12	1892152	C	133.96
12	1901013	G	134.177
12	1909285	A	134.648
12	1913168	C	134.977
12	1927229	T	135.487
12	1933974	A	136.99
12	1944206	T	138.659
12	1956981	T	139.51
12	1962707	A	141.587
12	1968999	T	144.239
12	1980961	A	145.08
12	1990335	C	146.829
12	1995216	G	148.502
12	2038580	T	149.624
12	2022667	A	149.822
12	2048777	A	150.645
12	2054921	T	151.406
12	2057697	C	151.562
12	2068708	G	152.143
12	2068279	A	152.289
12	2072153	A	153.633
12	2077425	T	154.712
12	2073981	T	155.079
12	2082082	G	155.603
12	2093058	A	157.77
12	2098467	T	158.273
12	2093692	G	158.765
12	2115699	A	160.104
12	2132863	A	160.933
12	2134310	C	161.787
13	75158	A	0
13	125297	G	0.595
13	134867	T	1.34
13	146895	T	2.063
13	154300	T	2.968
13	156796	T	3.378
13	157400	G	4.15
13	167394	A	4.928
13	172941	A	5.685
13	181068	G	6.17
13	183944	G	6.967
13	192183	C	7.795
13	194249	A	8.632
13	211721	C	9.966
13	210685	C	10.21
13	235725	T	10.513
13	250423	G	13.015
13	266967	T	13.881
13	268691	A	14.691
13	292766	A	15.447
13	280938	C	15.633
13	308872	A	16.36
13	324071	C	17.463
13	329304	C	18.023
13	342796	T	18.834
13	355467	G	19.728
13	385916	T	20.631
13	389122	C	20.809
13	390268	A	21.62
13	400323	T	22.544
13	408453	T	23.316
13	427474	C	25.415
13	421781	A	25.764
13	434083	A	27.448
13	443750	T	27.901
13	451749	C	28.754
13	459130	G	30.098
13	470304	T	30.331
13	472928	G	30.502
13	474940	G	33.164
13	474843	C	33.597
13	475637	A	34.431
13	479770	C	35.269
13	487012	C	37.746
13	500496	T	38.282
13	515394	T	39.151
13	529648	A	40.005
13	551303	G	40.802
13	576501	C	41.656
13	590653	C	42.383
13	597793	A	43.187
13	652471	C	44.053
13	680841	C	44.852
13	685107	G	45.068
13	702522	C	45.767
13	716079	T	46.387
13	719088	G	47.156
13	738765	A	47.953
13	740914	A	48.506
13	777047	G	49.34
13	784149	T	50.678
13	802025	G	52.908
13	808474	A	53.677
13	815954	G	54.84
13	821997	G	55.74
13	830223	A	56.196
13	835483	A	56.724
13	854746	A	57.495
13	878108	A	58.194
13	883768	T	59.765
13	935923	T	60.176
13	932705	C	60.39
13	921608	G	60.524
13	956810	T	61.778
13	958469	G	62.56
13	968197	C	63.821
13	970819	G	64.543
13	986716	G	65.294
13	1007526	A	66.65
13	1009108	G	67.853
13	1019049	A	68.993
13	1029226	A	70.434
13	1042433	A	70.527
13	1060949	T	70.95
13	1056452	T	71.332
13	1091714	A	71.815
13	1100038	T	74.092
13	1102071	C	75.087
13	1102694	A	75.839
13	1117731	A	79.212
13	1121444	C	79.508
13	1124722	C	80.102
13	1131663	A	80.717
13	1146853	T	80.878
13	1132567	A	81.089
13	1172186	A	81.205
13	1228360	T	81.808
13	1225560	T	82.06
13	1185690	A	82.223
13	1192372	T	82.437
13	1229674	G	82.942
13	1230462	A	83.731
13	1237035	T	84.102
13	1244208	T	85.496
13	1250476	T	86.82
13	1257063	A	87.694
13	1265571	C	88.193
13	1264875	T	89.153
13	1286904	G	90.118
13	1305028	A	90.852
13	1311637	T	91.612
13	1336591	A	94.568
13	1348844	A	97.971
13	1350981	C	99.356
13	1359027	G	99.896
13	1387183	T	100.822
13	1370718	G	101.45
13	1439449	A	102.254
13	1467859	G	103.074
13	1475396	C	103.517
13	1490446	G	104.282
13	1522701	A	105.066
13	1531577	A	105.173
13	1528577	T	105.333
13	1536612	T	106.032
13	1541900	A	107.247
13	1545054	G	108.871
13	1549110	A	109.522
13	1562726	T	111.869
13	1581746	C	113.542
13	1608081	C	117.672
13	1597229	A	117.774
13	1627018	G	118.171
13	1638604	G	118.843
13	1656857	C	119.53
13	1661966	A	120.374
13	1670466	T	121.113
13	1696935	G	121.465
13	1685830	C	121.922
13	1698772	A	122.119
13	1734260	T	122.905
13	1757889	T	123.593
13	1774926	C	124.34
13	1780800	A	124.935
13	1792824	A	125.401
13	1805976	A	126.159
13	1808487	T	126.429
13	1827569	T	126.952
13	1876601	G	127.712
13	1880113	G	128.461
13	1889940	G	129.09
13	1898856	C	129.865
13	1920149	T	130.542
13	1957089	G	133.784
13	1976699	A	134.276
13	1981018	G	134.637
13	1988624	C	135.145
13	1995595	A	135.98
13	2004371	A	136.795
13	2019101	A	137.631
13	2015894	C	137.752
13	2014109	C	137.897
13	2021948	T	138.598
13	2025175	C	139.425
13	2033933	C	140.883
13	2041405	T	141.485
13	2040232	C	141.723
13	2063996	T	142.368
13	2070556	T	143.942
13	2072212	T	144.795
13	2074263	G	145.602
13	2081920	T	147.805
13	2102434	C	148.644
13	2110966	T	149.45
13	2145669	C	150.168
13	2176146	G	151.547
13	2155062	G	151.997
13	2191255	A	152.577
13	2198172	T	152.872
13	2202229	A	153.665
13	2208878	A	154.56
13	2216947	G	155.444
13	2235592	C	156.288
13	2230590	T	156.385
13	2240906	T	156.505
13	2224975	T	156.663
13	2248437	A	158.996
13	2281201	G	159.801
13	2298963	T	160.28
13	2341610	A	162.011
13	2349105	G	162.859
13	2358604	T	163.648
13	2363269	A	164.435
13	2364130	T	164.527
13	2370584	C	165.554
13	2373333	A	165.687
13	2377887	C	166.476
13	2376881	T	166.617
13	2383011	G	168.036
13	2399490	T	168.513
13	2419199	T	169.152
13	2414153	A	169.23
13	2422766	A	169.496
13	2435370	A	170.991
13	2423607	G	171.115
13	2445855	C	171.735
13	2440358	A	172.037
13	2456047	A	172.508
13	2479113	C	173.168
13	2502717	T	175.642
13	2523562	G	176.496
13	2529398	A	177.285
13	2537577	G	178.13
13	2544644	A	178.983
13	2548557	A	181.497
13	2546432	G	181.63
13	2569646	A	183.231
13	2589298	C	183.884
13	2612547	T	184.61
13	2615066	T	185.147
13	2634804	G	185.918
13	2639153	G	187.256
13	2649957	T	188.277
13	2654593	A	189.027
13	2656239	A	189.294
13	2657599	C	189.956
13	2668337	T	190.781
13	2677013	A	191.364
13	2675856	A	191.701
13	2690937	A	195.187
13	2700070	T	195.977
13	2708961	C	196.376
13	2708270	G	196.924
13	2725504	C	198.543
13	2733699	G	201.058
13	2761811	A	202.094
13	2809786	C	203.491
13	2774778	T	203.802
14	37290	T	0
14	66522	A	0.866
14	75894	T	1.139
14	69833	T	1.813
14	101136	C	2.369
14	86798	T	2.752
14	113358	T	3.594
14	115178	A	4.391
14	137844	T	4.912
14	126533	T	5.079
14	121254	T	5.355
14	152348	T	6.132
14	163047	T	6.495
14	164609	C	7.114
14	167609	T	7.332
14	180475	G	8.021
14	214658	A	8.709
14	237338	G	9.434
14	247610	G	10.213
14	252263	G	10.989
14	271488	C	13.059
14	303398	C	13.9
14	312693	T	14.609
14	327538	C	15.377
14	338555	A	16.085
14	346893	G	16.229
14	357858	G	16.326
14	361273	G	16.48
14	385650	T	17.841
14	406022	T	18.052
14	418120	A	18.475
14	413025	G	18.784
14	429723	T	19.955
14	438396	T	21.178
14	444734	T	22.894
14	463485	C	23.727
14	470300	G	24.319
14	478047	G	25.15
14	487769	G	27.502
14	507782	C	28.305
14	525424	T	29.105
14	530915	C	29.231
14	560293	G	32.988
14	568816	G	33.643
14	584169	T	34.416
14	585516	A	36.051
14	603147	T	36.728
14	589001	G	36.96
14	609858	A	37.446
14	623578	C	37.627
14	605601	T	37.909
14	629528	G	39.157
14	646576	C	39.661
14	669430	C	39.996
14	653523	A	40.263
14	702053	A	40.768
14	708928	C	41.35
14	737809	T	43.139
14	755731	G	43.885
14	771541	T	44.505
14	774318	A	44.951
14	809301	C	45.745
14	827151	G	47.301
14	851498	A	48.108
14	855230	A	48.798
14	868461	A	49.526
14	873688	A	50.292
14	890605	G	50.925
14	899750	C	53.244
14	904560	C	54.856
14	923234	C	55.674
14	928179	T	56.319
14	941381	T	58.963
14	946091	T	59.849
14	951411	G	60.4
14	966550	G	60.686
14	978905	G	64.974
14	991493	G	65.336
14	1020613	A	66.806
14	1015526	C	67.022
14	1034851	C	69.115
14	1054343	T	70.583
14	1074615	A	72.005
14	1094838	T	72.803
14	1104634	C	73.449
14	1107604	G	74.268
14	1124984	C	74.916
14	1143816	T	78.022
14	1148409	G	78.902
14	1159875	C	79.734
14	1171730	C	80.444
14	1177522	C	80.65
14	1179646	C	82.208
14	1182721	C	83.746
14	1183657	A	84.45
14	1185798	G	85.321
14	1207310	G	86.131
14	1225715	C	87.01
14	1254139	A	87.869
14	1257039	G	88.752
14	1272647	A	90.794
14	1307532	T	92.454
14	1300290	G	92.593
14	1316662	T	94.192
14	1333568	A	96.315
14	1346704	C	97.213
14	1365041	A	98.076
14	1367225	G	98.508
14	1381813	C	99.4
14	1390542	C	101.228
14	1395964	G	101.998
14	1398042	T	102.826
14	1398843	T	103.694
14	1408953	T	105.278
14	1448051	T	106.689
14	1496415	G	106.982
14	1499638	T	108.856
14	1527694	C	109.467
14	1529635	C	109.688
14	1535922	C	110.58
14	1551050	G	111.899
14	1554318	G	112.617
14	1576595	G	113.207
14	1600661	G	114.3
14	1611199	A	114.497
14	1621423	T	115.016
14	1626594	C	116.224
14	1628897	C	117.002
14	1640148	T	118.959
14	1671322	C	120.031
14	1651284	A	120.227
14	1696511	C	120.753
14	1699288	T	121.019
14	1721085	C	121.619
14	1742243	T	122.002
14	1774818	T	122.712
14	1786005	T	123.921
14	1812226	A	124.749
14	1810494	T	124.988
14	1825982	C	125.271
14	1830813	T	125.429
14	1804203	C	125.883
14	1847013	C	127.023
14	1862258	T	127.422
14	1901156	A	128.839
14	1915522	T	129.197
14	1934139	C	129.731
14	1932778	A	129.944
14	1938942	T	130.69
14	1952971	T	131.528
14	1960049	T	131.675
14	1971645	G	132.125
14	1989001	T	132.34
14	1990287	A	132.854
14	1992425	A	133.491
14	1993471	T	134.071
14	2000162	T	135.112
14	1996841	T	135.2
14	2005989	C	135.666
14	2013866	C	136.279
14	2020795	C	136.714
14	2042968	C	137.254
14	2052791	T	137.758
14	2063065	C	138.273
14	2071232	C	139.257
14	2080450	A	139.634
14	2088708	C	140.237
14	2160136	G	140.807
14	2199854	G	141.304
14	2211698	C	142.061
14	2236480	G	142.732
14	2256470	A	143.228
14	2260647	C	143.34
14	2263738	C	143.775
14	2268088	A	143.974
14	2297736	T	144.37
14	2275599	A	144.564
14	2318967	T	145.68
14	2338982	T	147.225
14	2356428	A	147.786
14	2363769	G	147.926
14	2408097	C	148.639
14	2402503	G	149.285
14	2435890	G	150.021
14	2428455	C	150.209
14	2445257	A	150.457
14	2455510	G	151.029
14	2467948	A	151.767
14	2507307	A	153.132
14	2518319	G	153.954
14	2524312	A	154.638
14	2542226	G	155.899
14	2575660	C	156.491
14	2580547	G	158.025
14	2591111	A	158.84
14	2614543	G	159.653
14	2630597	T	160.294
14	2627860	T	160.488
14	2656495	C	161.134
14	2662490	C	162.017
14	2674607	C	162.833
14	2690142	T	163.612
14	2681092	C	163.71
14	2695923	G	164.41
14	2727637	C	165.18
14	2744225	T	165.991
14	2792758	G	166.792
14	2813713	G	167.494
14	2845773	A	168.037
14	2858580	G	168.794
14	2866306	T	168.969
14	2868095	A	169.602
14	2874557	G	170.173
14	2884512	C	172.111
14	2901173	A	173.3
14	2896877	G	173.393
14	2908036	G	174.098
14	2919022	C	174.807
14	2947192	A	175.401
14	2929288	A	175.615
14	2949672	C	175.874
14	2954801	A	176.03
14	2980702	A	178.173
14	3002068	G	178.456
14	3017880	T	179.079
14	3037020	T	179.436
14	3027091	A	179.864
14	3051764	A	180.299
14	3060089	G	182.003
14	3077571	G	182.84
14	3089404	T	183.664
14	3124805	A	184.752
14	3125749	G	185.455
14	3158661	C	186.013
14	3208730	A	187.704
14	3245446	T	188.621
The recombination rate for this cross is 13.7kb/cM.

## Sheet: Suppl Table 4
Supplementary Table 4 | All 122 haplotypes of the NF54 × Cam3.II genetic cross parents and progeny.
Haplotype Group	Seq. clones	Selected by drug before cloning	% NF54 allele	% Cam3.II allele	% heterozygous	% not detected	Phenotyped Parasite	QN IC50 (Geometric mean)	QN IC90 (Geometric mean)	QN (N)	md-CQ IC50 (Geometric mean)	md-CQ IC90 (Geometric mean)	md-CQ (N)	CQ IC50 (Geometric mean)	CQ IC90 (Geometric mean)	CQ (N)	pfcrt	mdr1	mdr1 copy number	dhfr	dhps	k13	pfaat1	pfut	pfnhe-1	pfdmt1	pfthzk	pfftsh1	pfsamc	pfcoronin	Apicoplast and mitochondria	Representative strain used for WGS data	Names of sequenced clones for haplotype
x2_Hap001_NF54	10✢	N/A	1	0	0	0	x2_NF54_JHU	14.2104	34.2588	85	21.5649	36.8502	50	9.01476	13.0775	50	WT	WT	1	WT	WT	WT	WT	WT	WT	WT	WT	WT	WT	WT	NF54	x2_NF54_JHU	x2_NF54_JHU; x2_A4-1
							x2_A4-1	13.092	37.831	5
x2_Hap002_Cam3.II	4✢	N/A	0	1	0	0	x2_Cam3.II_G8	117.587	554.418	68	946.695	1933.39	56	83.2158	158.608	49	Dd2	Y184F	2	N51I/C59R/S108N	S436A/K540E	R539T	S258L/F313S	Mutant⤉	L7/V950G/F1557S	Y107N/S129L/N155	N244/A301V	D695G	I176K/S193A	K212/V424I	Cam3.II	x2_Cam3.II_G8	x2_Cam3.II_G8
x2_Hap003	1	-	0.458676	0.539646	0.00144861	0.000228728	x2_A1-4	35.692	85.024	10				9.086	12.453	9	WT	Y184F	2	WT	S436A/K540E	R539T	S258L/F313S	Mutant⤉	L7/V950G/F1557S	WT	WT	WT	WT	K212/V424I	Cam3.II	x2_A1-4	x2_A1-4
x2_Hap004	1	-	0.27638	0.721714	0.00175358	0.000152486	x2_C8-6	62.719	243.967	9	774.176	1543.82	6	76.384	145.834	6	Dd2	WT	1	WT	S436A/K540E	R539T	S258L/F313S	Mutant⤉	L7/V950G/F1557S	Y107N/S129L/N155	N244/A301V	D695G	I176K/S193A	K212/V424I	Cam3.II	x2_C8-6	x2_C8-6
x2_Hap005	3	- / QN 95nM	0.454559	0.541476	0.00259225	0.00137237	x2_C1-6	30.082	80.357	12				13.427	21.561	7	WT	WT	1	N51I/C59R/S108N	S436A/K540E	WT	S258L/F313S	WT	L7/V950G/F1557S	WT	WT	WT	WT	K212/V424I	NF54	x2_C5-2	x2_C5-2; x2_C1-6; x2_C-QN95-1-H1
x2_Hap006	1	-	0.633959	0.36505	0.000991156	0	x2_B3-4	16.18	31.679	4	27.549	49.224	4	9.54	14.087	6	WT	WT	1	N51I/C59R/S108N	S436A/K540E	WT	S258L/F313S	WT	WT	WT	WT	WT	WT	WT	Cam3.II	x2_B3-4	x2_B3-4
x2_Hap007	1	-	0.427646	0.569915	0.00221104	0.000228728	x2_A6-2	30.686	61.813	4	31.657	48.519	5	9.365	15.057	4	WT	WT	1	N51I/C59R/S108N	WT	R539T	WT	WT	WT	WT	WT	WT	WT	K212/V424I	Cam3.II	x2_A6-2	x2_A6-2
x2_Hap008	1	-	0.481778	0.507091	0.00381214	0.0073193	x2_C4-5	26.908	61.006	6	41.183	61.801	4	12.702	17.591	4	WT	WT	1	WT	WT	WT	WT	WT	WT	WT	WT	WT	WT	WT	Cam3.II	x2_C4-5	x2_C4-5
x2_Hap009	1	-	0.590805	0.398673	0.00411711	0.00640439											WT	WT	1	N51I/C59R/S108N	WT	WT	WT	WT	WT	WT	WT	WT	WT	WT	Cam3.II	x2_A5-5	x2_A5-5
x2_Hap010	1	-	0.528591	0.468817	0.0021348	0.000457457	x2_A4-2	26.844	64.919	4	24.069	42.184	4	8.947	13.013	4	WT	Y184F	2	N51I/C59R/S108N	WT	WT	S258L/F313S	WT	L7/V950G/F1557S	WT	WT	WT	WT	WT	NF54	x2_A4-2	x2_A4-2
x2_Hap011	1	-	0.517841	0.481092	0.0010674	0	x2_A6-1	12.791	31.559	5							WT	Y184F	1	WT	S436A/K540E	WT	S258L/F313S	WT	WT	WT	WT	WT	WT	WT	NF54	x2_A6-1	x2_A6-1
x2_Hap012	1	-	0.570982	0.427646	0.00137237	0	x2_A3-2	20.448	74.875	8	20.259	32.891	5	8.346	13.492	5	WT	Y184F	2	WT	WT	WT	S258L/F313S	WT	WT	WT	WT	WT	WT	WT	Cam3.II	x2_A3-2	x2_A3-2
x2_Hap013	1	-	0.473772	0.523407	0.00236353	0.000457457	x2_B5-6	37.035	102.614	3	24.399	46.225	2	10.985	18.311	4	WT	Y184F	2	N51I/C59R/S108N	WT	R539T	WT	WT	WT	WT	WT	WT	WT	WT	Cam3.II	x2_B5-6	x2_B5-6
x2_Hap014	2	- / QN 75nM	0.650884	0.347896	0.00083867	0.000381214	x2_B6-5	41.899	129.104	9				14.513	18.417	5	WT	Y184F	2	WT	WT	WT	WT	WT	WT	WT	WT	WT	WT	WT	NF54	x2_B6-5	x2_B6-5; x2_B-QN75-2-E12
x2_Hap015	1	-	0.568085	0.429552	0.00205855	0.000304971											WT	WT	1	WT	WT	WT	S258L/F313S	WT	WT	WT	WT	WT	WT	WT	Cam3.II	x2_B2-5	x2_B2-5
x2_Hap016	1	-	0.572431	0.427112	0.000457457	0	x2_B6-6	20.7	37.451	3	30.06	44.098	5	10.329	14.956	5	WT	WT	1	WT	WT	WT	S258L/F313S	WT	WT	WT	WT	WT	WT	WT	Cam3.II	x2_B6-6	x2_B6-6
x2_Hap017	1	-	0.621226	0.37702	0.00152486	0.000228728	x2_C3-5	21.963	71.779	10				11.639	18.396	5	WT	Y184F	2	WT	WT	WT	S258L/F313S	WT	L7/V950G/F1557S	WT	WT	WT	WT	WT	NF54	x2_C3-5	x2_C3-5
x2_Hap018	1	-	0.592635	0.404925	0.00182983	0.000609942	x2_C7-6	24.468	56.307	3	30.273	43.07	4	12.136	16.449	4	WT	WT	1	N51I/C59R/S108N	WT	WT	S258L/F313S	WT	L7/V950G/F1557S	WT	WT	WT	WT	WT	Cam3.II	x2_C7-6	x2_C7-6
x2_Hap019	1	-	0.402943	0.595532	0.00144861	7.62428e-05	x2_A1-1	34.48	87.304	5				9.285	89.04	5	WT	Y184F	2	N51I/C59R/S108N	S436A/K540E	R539T	WT	Mutant⤉	WT	WT	WT	WT	WT	WT	Cam3.II	x2_A1-1	x2_A1-1
x2_Hap020	2	-	0.467826	0.530497	0.00167734	0	x2_C2-6	29.746	87.07	6	23.6	35.361	3	8.81	12.957	4	WT	WT	1	N51I/C59R/S108N	S436A/K540E	WT	WT	WT	WT	WT	WT	WT	WT	K212/V424I	Cam3.II	x2_C5-F4	x2_C5-F4; x2_C2-6
x2_Hap021	1	-	0.520204	0.469732	0.00884416	0.00121988	x2_B8-5	23.129	52.301	5	40.538	54.855	2	11.672	17.372	2	WT	Y184F	1	N51I/C59R/S108N	S436A/K540E	WT	WT	WT	WT	WT	WT	WT	WT	K212/V424I	NF54	x2_B8-5	x2_B8-5
x2_Hap022	2	-	0.489402	0.508234	0.00175358	0.000609942	x2_C3-6	30.151	58.684	6	30.182	47.243	5	11.673	18.136	5	WT	WT	1	N51I/C59R/S108N	WT	WT	S258L/F313S	WT	WT	WT	WT	WT	WT	WT	NF54	x2_C5-B10	x2_C5-B10; x2_C3-6
x2_Hap023	1	-	0.363297	0.631595	0.00434584	0.000762428											WT	Y184F	2	N51I/C59R/S108N	S436A/K540E	R539T	S258L/F313S	WT	WT	WT	WT	WT	WT	WT	Cam3.II	x2_A8-2	x2_A8-2
x2_Hap024	1	-	0.503431	0.491385	0.00259225	0.00259225	x2_D2-3	28.133	76.467	4	25.198	39.354	5	8.358	12.621	5	WT	WT	1	N51I/C59R/S108N	WT	R539T	WT	WT	WT	WT	WT	WT	WT	K212/V424I	Cam3.II	x2_D2-3	x2_D2-3
x2_Hap025	1	-	0.508234	0.487039	0.0032022	0.00152486	x2_B7-5	24.5266	60.3327	4	689.4		3	62.28	131.723	6	Dd2	WT	1	WT	S436A/K540E	R539T	WT	Mutant⤉	WT	WT	WT	WT	WT	WT	Cam3.II	x2_B7-5	x2_B7-5
x2_Hap026	1	-	0.470342	0.526151	0.00304971	0.000457457	x2_C4-6	26.02	55.125	3	24.829	38.621	4	8.895	13.62	5	WT	WT	1	N51I/C59R/S108N	S436A/K540E	R539T	S258L/F313S	Mutant⤉	L7/V950G/F1557S	WT	WT	WT	WT	WT	Cam3.II	x2_C4-6	x2_C4-6
x2_Hap027	1	-	0.531793	0.466529	0.00167734	0	x2_B6-2	21.474	62.689	3	28.102	35.373	4	10.423	16.095	3	WT	Y184F	2	WT	S436A/K540E	WT	S258L/F313S	WT	WT	WT	WT	WT	WT	WT	Cam3.II	x2_B6-2	x2_B6-2
x2_Hap028	3	- / QN 75nM / QN 95nM	0.537816	0.437405	0.013495	0.0112839	x2_B-QN75-2-H11	22.435	48.969	4	20.887	38.402	5	7.753	11.904	3	WT	WT	1	WT	S436A/K540E	WT	S258L/F313S	WT	WT	WT	WT	WT	WT	K212/V424I	NF54	x2_B8-6	x2_B-QN75-2-H11; x2_B-QN95-2-F7; x2_B8-6
x2_Hap029	1	-	0.553294	0.444648	0.00152486	0.000533699											WT	Y184F	2	N51I/C59R/S108N	S436A/K540E	R539T	WT	WT	WT	WT	WT	WT	WT	WT	NF54	x2_D3-4	x2_D3-4
x2_Hap030	1	-	0.539418	0.453339	0.00686185	0.000381214	x2_B4-5	39.6068	87.1422	8	22.3132	33.0364	8	8.29127	11.6622	8	WT	WT	1	WT	S436A/K540E	WT	S258L/F313S	WT	WT	Y107N/S129L/N155	N244/A301V	D695G	I176K/S193A	WT	Cam3.II	x2_B4-5	x2_B4-5
x2_Hap031	1	-	0.60186	0.396386	0.00144861	0.000304971	x2_B1-6	44.742	103.283	7				10.516	12.914	7	WT	Y184F	2	WT	WT	R539T	WT	Mutant⤉	L7/V950G/F1557S	WT	WT	WT	WT	WT	Cam3.II	x2_B1-6	x2_B1-6
x2_Hap032	1	-	0.56778	0.430009	0.00182983	0.000381214	x2_C5-4	24.849	70.867	7	28.452	44.133	4	9.31	15.361	4	WT	Y184F	2	WT	S436A/K540E	WT	S258L/F313S	WT	WT	WT	WT	WT	WT	WT	Cam3.II	x2_C5-4	x2_C5-4
x2_Hap033	1	-	0.586154	0.413083	0.000762428	0	x2_B4-6	24.42	48.412	6	38.416	56.778	5	12.59	22.434	5	WT	WT	1	WT	WT	WT	WT	WT	L7/V950G/F1557S	WT	WT	WT	WT	K212/V424I	NF54	x2_B4-6	x2_B4-6
x2_Hap034	1	-	0.509607	0.488487	0.00175358	0.000152486											WT	WT	1	WT	WT	WT	WT	WT	L7/V950G/F1557S	WT	WT	WT	WT	WT	Cam3.II	x2_C5-5	x2_C5-5
x2_Hap035	1	-	0.499924	0.49817	0.00152486	0.000381214	x2_C5-6	31.958	68.481	5	33.575	49.579	4	13.37	18.04	4	WT	WT	1	WT	S436A/K540E	WT	S258L/F313S	WT	L7/V950G/F1557S	WT	WT	WT	WT	K212/V424I	NF54	x2_C5-6	x2_C5-6
x2_Hap036	1	-	0.371378	0.625801	0.0026685	0.000152486											WT	WT	1	N51I/C59R/S108N	WT	WT	WT	Mutant⤉	L7/V950G/F1557S	WT	WT	WT	WT	WT	Cam3.II	x2_B3-5	x2_B3-5
x2_Hap037	1	-	0.632662	0.364822	0.0021348	0.000381214	x2_D2-1	33.696	90.152	5	50.925	74.31	5	18.018	31.158	5	WT	WT	1	N51I/C59R/S108N	WT	WT	WT	WT	WT	WT	WT	WT	WT	WT	Cam3.II	x2_D2-1	x2_D2-1
x2_Hap038	1	-	0.558707	0.439387	0.0016011	0.000304971	x2_A5-F2	26.739	68.143	4							WT	WT	1	WT	WT	R539T	S258L/F313S	Mutant⤉	L7/V950G/F1557S	WT	WT	WT	WT	WT	NF54	x2_A5-F2	x2_A5-F2
x2_Hap039	1	-	0.539799	0.457762	0.00175358	0.000686185	x2_B5-1	19.68	60.893	4	26.546	39.637	5	9.776	13.694	5	WT	Y184F	2	WT	S436A/K540E	R539T	S258L/F313S	WT	WT	WT	WT	WT	WT	WT	Cam3.II	x2_B5-1	x2_B5-1
x2_Hap040	2	- / QN 95nM	0.558783	0.437633	0.00182983	0.00175358	x2_B3-3	22.19	74.714	6	26.505	39.046	4	9.773	16.929	4	WT	Y184F	2	WT	S436A/K540E	R539T	WT	WT	WT	WT	WT	WT	WT	K212/V424I	Cam3.II	x2_B3-3	x2_B3-3; x2_B-QN95-2-F6
x2_Hap041	1	-	0.592025	0.405535	0.00182983	0.000609942	x2_D4-6	26.869	68.012	6	25.712	39.5	5	9.391	13.819	4	WT	WT	1	WT	WT	R539T	S258L/F313S	WT	WT	WT	WT	WT	WT	V424I only	Cam3.II	x2_D4-6	x2_D4-6
x2_Hap042	1	-	0.456847	0.542696	0.000457457	0	x2_C7-2	23.382	69.099	3	34.314	51.348	3	10.856	15.138	3	WT	Y184F	2	N51I/C59R/S108N	WT	WT	WT	WT	L7/V950G/F1557S	WT	WT	WT	WT	K212/V424I	Cam3.II	x2_C7-2	x2_C7-2
x2_Hap043	1	-	0.366499	0.629231	0.00350717	0.000762428	x2_A5-1	27.936	82.096	8	20.556	27.428	3	6.199	8.19	3	WT	Y184F	2	WT	S436A/K540E	WT	S258L/F313S	Mutant⤉	L7/V950G/F1557S	WT	WT	WT	WT	WT	Cam3.II	x2_A5-1	x2_A5-1
x2_Hap044	1	-	0.524626	0.473696	0.00137237	0.000304971											WT	WT	1	WT	S436A/K540E	R539T	S258L/F313S	WT	WT	WT	WT	WT	WT	WT	NF54	x2_D4-2	x2_D4-2
x2_Hap045	1	-	0.502973	0.490927	0.00335468	0.00274474											WT	WT	1	WT	S436A/K540E	WT	WT	WT	WT	WT	WT	WT	WT	K212/V424I	NF54	x2_A6-6	x2_A6-6
x2_Hap046	1	-	0.520204	0.476593	0.00259225	0.000609942	x2_B5-4	27.8847	106.661	10	622.435	1761.45	8	51.2551	100.118	7	Dd2	WT	1	N51I/C59R/S108N	WT	R539T	WT	Mutant⤉	L7/V950G/F1557S	WT	N244/A301V	D695G	I176K/S193A	K212/V424I	Cam3.II	x2_B5-4	x2_B5-4
x2_Hap047	1	-	0.436032	0.560537	0.00304971	0.000381214	x2_Clow8	24.027	93.209	5	733.298	1332.07	3	62.652	111.567	4	Dd2	WT	1	WT	WT	R539T	S258L/F313S	Mutant⤉	L7/V950G/F1557S	Y107N/S129L/N155	N244/A301V	D695G	I176K/S193A	WT	Cam3.II	x2_Clow8	x2_Clow8
x2_Hap048	2	-	0.531946	0.467216	0.00083867	0	x2_A7-4	30.505	82.68	7	22.496	32.316	5	8.713	11.875	5	WT	WT	1	N51I/C59R/S108N	S436A/K540E	R539T	S258L/F313S	WT	L7/V950G/F1557S	WT	WT	WT	WT	K212/V424I	Cam3.II	x2_A1-6	x2_A1-6; x2_A7-4
x2_Hap049	1	-	0.488182	0.510064	0.00175358	0	x2_D8-2	27.397	67.896	4	22.638	36.515	4	8.005	11.844	4	WT	WT	1	N51I/C59R/S108N	WT	R539T	WT	WT	L7/V950G/F1557S	WT	WT	WT	WT	WT	NF54	x2_D8-2	x2_D8-2
x2_Hap050	1	-	0.646386	0.349802	0.00304971	0.000762428											WT	WT	1	WT	WT	R539T	WT	WT	WT	WT	WT	WT	WT	K212/V424I	Cam3.II	x2_D5-3	x2_D5-3
x2_Hap051	1	-	0.558631	0.440073	0.00083867	0.000457457	x2_D8-3	24.478	64.072	4	36.247	50.886	4	11.015	15.319	4	WT	WT	1	WT	WT	R539T	S258L/F313S	WT	WT	WT	WT	WT	WT	K212/V424I	Cam3.II	x2_D8-3	x2_D8-3
x2_Hap052	1	-	0.487572	0.510369	0.00205855	0											Dd2	Y184F	2	N51I/C59R/S108N	WT	WT	S258L/F313S	Mutant⤉	WT	Y107N/S129L/N155	N244/A301V	D695G	I176K/S193A	K212/V424I	NF54	x2_A3-6	x2_A3-6
x2_Hap053	1	-	0.500991	0.497103	0.00182983	7.62428e-05	x2_D7-5	35.97	105.53	8	827.362	1690.27	6	67.32	138.473	5	Dd2	Y184F	2	N51I/C59R/S108N	WT	WT	WT	Mutant⤉	WT	Y107N/S129L/N155	N244/A301V	D695G	I176K/S193A	K212/V424I	NF54	x2_D7-5	x2_D7-5
x2_Hap054	1	-	0.375724	0.621836	0.00198231	0.000457457											Dd2	Y184F	2	WT	WT	WT	S258L/F313S	Mutant⤉	WT	Y107N/S129L/N155	N244/A301V	D695G	I176K/S193A	K212/V424I	NF54	x2_B2-6	x2_B2-6
x2_Hap055	1	-	0.40645	0.590653	0.00228728	0.000609942											Dd2	Y184F	2	WT	WT	WT	S258L/F313S	Mutant⤉	WT	Y107N/S129L/N155	N244/A301V	D695G	I176K/S193A	K212/V424I	Cam3.II	x2_C7-5	x2_C7-5
x2_Hap056	2	-	0.486581	0.511513	0.00167734	0.000228728	x2_C1-5	22.5639	233.572	4							Dd2	WT	1	N51I/C59R/S108N	WT	WT	S258L/F313S	Mutant⤉	WT	Y107N/S129L/N155	N244/A301V	D695G	I176K/S193A	K212/V424I	Cam3.II	x2_C8-5	x2_C8-5; x2_C1-5
							x2_C8-5	39.8581	170.808	3	1135.98	2714.62	4	103.918	209.888	5
x2_Hap057	2	- / CQ 50nM	0.508158	0.488182	0.00228728	0.00137237	x2_Clow9	50.1874	161.668	5	521.293	1249.77	7	57.0557	125.584	5	Dd2	WT	1	WT	WT	WT	S258L/F313S	Mutant⤉	L7/V950G/F1557S	Y107N/S129L/N155	N244/A301V	D695G	I176K/S193A	K212/V424I	NF54	x2_Clow9	x2_Clow9; x2_C-CQ50-1-B6
x2_Hap058	2	CQ 50nM / QN 95nM	0.494968	0.49573	0.00495578	0.00434584	x2_B-CQ50-1-B8	27.903	124.266	4	714.428	1791.53	5				Dd2	Y184F	2	N51I/C59R/S108N	S436A/K540E	WT	S258L/F313S	Mutant⤉	WT	Y107N/S129L/N155	N244/A301V	D695G	I176K/S193A	WT	NF54	x2_B-QN95-1-D10	x2_B-QN95-1-D10; x2_B-CQ50-1-B8
							x2_B-QN95-1-D10	58.224	315.561	2	805.1	1442	1
x2_Hap059	1	CQ 50nM	0.458981	0.507014	0.00670936	0.0272949	x2_B-CQ50-2-E4	58.562	176.441	5	416.731	1097.97	4				Dd2	Y184F	2	N51I/C59R/S108N	WT	R539T	S258L/F313S	Mutant⤉	WT	Y107N/S129L/N155	N244/A301V	D695G	I176K/S193A	WT	Cam3.II	x2_B-CQ50-2-E4	x2_B-CQ50-2-E4
x2_Hap060	1	CQ 50nM	0.413617	0.574032	0.00434584	0.00800549											Dd2	Y184F	2	N51I/C59R/S108N	S436A/K540E	R539T	S258L/F313S	Mutant⤉	WT	Y107N/S129L/N155	N244/A301V	D695G	I176K/S193A	WT	Cam3.II	x2_C-CQ50-1-C3	x2_C-CQ50-1-C3
x2_Hap061	1	CQ 50nM	0.570677	0.415142	0.00465081	0.00953034											Dd2	WT	1	WT	WT	WT	S258L/F313S	Mutant⤉	L7/V950G/F1557S	Y107N/S129L/N155	N244/A301V	D695G	I176K/S193A	WT	Cam3.II	x2_B-CQ50-2-C3	x2_B-CQ50-2-C3
x2_Hap062	3	CQ 50nM / CQ 75nM	0.347743	0.609637	0.00831046	0.0343092	x2_B-CQ75-1-H9	36.1737	118.879	7	339.802	782.003	7	32.0058	59.407	5	Dd2	WT	1	N51I/C59R/S108N	S436A/K540E	WT	S258L/F313S	Mutant⤉	L7/V950G/F1557S	WT	N244/A301V	D695G	WT	WT	Cam3.II	x2_B-CQ75-1-H9	x2_B-CQ75-1-H9; x2_B-CQ50-2-B3; x2_B-CQ50-2-B6
x2_Hap063	1	CQ 50nM	0.341263	0.646767	0.00548948	0.00648063	x2_C-CQ50-1-A8	53.144	192.988	4	438.97	1094.86	5	36.379	79.78	3	Dd2	Y184F	2	N51I/C59R/S108N	WT	R539T	WT	Mutant⤉	WT	Y107N/S129L/N155	N244/A301V	D695G	I176K/S193A	WT	Cam3.II	x2_C-CQ50-1-A8	x2_C-CQ50-1-A8
x2_Hap064	1	CQ 50nM	0.385788	0.5905	0.0073193	0.0163922											Dd2	WT	1	N51I/C59R/S108N	WT	R539T	WT	Mutant⤉	L7/V950G/F1557S	Y107N/S129L/N155	N244/A301V	D695G	I176K/S193A	K212/V424I	NF54	x2_B-CQ50-1-C2	x2_B-CQ50-1-C2
x2_Hap065	1	CQ 50nM	0.413083	0.579902	0.00510826	0.00190607	x2_B-CQ50-2-B7	22.6449		3	746.549		3				Dd2	WT	1	N51I/C59R/S108N	S436A/K540E	WT	WT	Mutant⤉	WT	Y107N/S129L/N155	N244/A301V	D695G	WT	K212/V424I	NF54	x2_B-CQ50-2-B7	x2_B-CQ50-2-B7
x2_Hap066	1	CQ 50nM	0.472858	0.51319	0.00442208	0.00953034											Dd2	WT	1	N51I/C59R/S108N	WT	R539T	S258L/F313S	Mutant⤉	WT	Y107N/S129L/N155	N244/A301V	D695G	I176K/S193A	K212/V424I	Cam3.II	x2_B-CQ50-2-E7	x2_B-CQ50-2-E7
x2_Hap067	1	CQ 50nM	0.398063	0.556343	0.00823422	0.037359											Dd2	WT	1	N51I/C59R/S108N	WT	WT	S258L/F313S	Mutant⤉	L7/V950G/F1557S	Y107N/S129L/N155	N244/A301V	D695G	I176K/S193A	K212/V424I	Cam3.II	x2_C-CQ50-1-F8	x2_C-CQ50-1-F8
x2_Hap068	1	CQ 50nM	0.555276	0.420708	0.00480329	0.0192132											Dd2	Y184F	2	N51I/C59R/S108N	WT	WT	S258L/F313S	Mutant⤉	WT	WT	N244/A301V	D695G	I176K/S193A	K212/V424I	NF54	x2_C-CQ50-1-E7	x2_C-CQ50-1-E7
x2_Hap069	1	CQ 50nM	0.513876	0.474001	0.00495578	0.00716682											Dd2	WT	1	N51I/C59R/S108N	WT	WT	S258L/F313S	Mutant⤉	WT	Y107N/S129L/N155	N244/A301V	D695G	I176K/S193A	K212/V424I	NF54	x2_C-CQ50-1-F3	x2_C-CQ50-1-F3
x2_Hap070	1	CQ 50nM	0.394251	0.590043	0.00518451	0.0105215											Dd2	Y184F	1	WT	WT	WT	S258L/F313S	Mutant⤉	WT	Y107N/S129L/N155	N244/A301V	D695G	I176K/S193A	K212/V424I	Cam3.II	x2_C-CQ50-1-A3	x2_C-CQ50-1-A3
x2_Hap071	4	CQ 50nM / QN (95nM+180nM)	0.329064	0.668649	0.00198231	0.000304971	x2_C-QN95-180-F8	122.993	618.154	4	727.907	1710.53	8	53.8603	98.3131	6	Dd2	Y184F	2	N51I/C59R/S108N	WT	WT	S258L/F313S	Mutant⤉	WT	Y107N/S129L/N155	N244/A301V	D695G	I176K/S193A	K212/V424I	Cam3.II	x2_C-QN95-180-C2	x2_C-QN95-180-F7; x2_C-CQ50-1-A12; x2_C-QN95-180-C2; x2_C-QN95-180-F8
x2_Hap072	2	CQ 50nM	0.317551	0.665142	0.00663312	0.010674											Dd2	WT	1	WT	S436A/K540E	R539T	S258L/F313S	Mutant⤉	WT	Y107N/S129L/N155	N244/A301V	D695G	I176K/S193A	WT	Cam3.II	x2_C-CQ50-1-F4	x2_C-CQ50-1-F4; x2_C-CQ50-1-F10
x2_Hap073	1	CQ 75nM	0.530268	0.461345	0.00426959	0.00411711											Dd2	WT	1	N51I/C59R/S108N	WT	WT	WT	Mutant⤉	WT	Y107N/S129L/N155	N244/A301V	D695G	I176K/S193A	K212/V424I	NF54	x2_B-CQ75-1-B5	x2_B-CQ75-1-B5
x2_Hap074	1	CQ 75nM	0.453797	0.532861	0.00442208	0.0089204											Dd2	WT	1	WT	WT	WT	S258L/F313S	Mutant⤉	WT	Y107N/S129L/N155	N244/A301V	D695G	I176K/S193A	K212/V424I	Cam3.II	x2_B-CQ75-1-H5	x2_B-CQ75-1-H5
x2_Hap075	2	CQ 75nM	0.366499	0.622141	0.00510826	0.00625191	x2_B-CQ75-2-A11	49.14	166.91	5	1242.37	2735.84	4				Dd2	WT	1	N51I/C59R/S108N	S436A/K540E	WT	S258L/F313S	Mutant⤉	WT	Y107N/S129L/N155	N244/A301V	D695G	I176K/S193A	K212/V424I	Cam3.II	x2_B-CQ75-2-A11	x2_B-CQ75-2-A11; x2_B-CQ75-1-A6
x2_Hap076	1	CQ 75nM	0.458524	0.524703	0.00571821	0.0110552	x2_B-CQ75-2-B7	27.577	100.666	5	808.195	1756.87	4				Dd2	WT	1	WT	S436A/K540E	WT	S258L/F313S	Mutant⤉	WT	Y107N/S129L/N155	N244/A301V	D695G	I176K/S193A	K212/V424I	Cam3.II	x2_B-CQ75-2-B7	x2_B-CQ75-2-B7
x2_Hap077	1	CQ 75nM	0.310689	0.659881	0.00808173	0.021348											Dd2	Y184F	2	N51I/C59R/S108N	S436A/K540E	WT	S258L/F313S	Mutant⤉	WT	Y107N/S129L/N155	N244/A301V	D695G	I176K/S193A	K212/V424I	Cam3.II	x2_B-CQ75-1-D8	x2_B-CQ75-1-D8
x2_Hap078	1	CQ 75nM	0.33989	0.569915	0.00815797	0.0820372	x2_C-CQ75-1-D10	53.766	198.569	4	488.863	1185.48	4				Dd2	Y184F	2	N51I/C59R/S108N	S436A/K540E	WT	S258L/F313S	Mutant⤉	WT	Y107N/S129L/N155	N244/A301V	D695G	I176K/S193A	K212/V424I	Cam3.II	x2_C-CQ75-1-D10	x2_C-CQ75-1-D10
x2_Hap079	2	CQ 75nM / QN (95nM+140nM)	0.241308	0.750686	0.00686185	0.00114364	x2_B-CQ75-1-D10	68.1663	305.231	5	422.174	1004.36	4	39.9041	87.1617	3	Dd2	Y184F	2	WT	S436A/K540E	R539T	S258L/F313S	Mutant⤉	WT	Y107N/S129L/N155	N244/A301V	D695G	I176K/S193A	K212/V424I	Cam3.II	x2_B-QN95-140-A5	x2_B-QN95-140-A5; x2_B-CQ75-1-D10
							x2_B-QN95-140-A5	88.9461	383.571	11	490.982	1198.54	14	57.5627	126.466	6
x2_Hap080	1	CQ 75nM	0.612992	0.382434	0.00312595	0.00144861											Dd2	WT	1	WT	WT	WT	S258L/F313S	Mutant⤉	WT	Y107N/S129L/N155	N244/A301V	D695G	I176K/S193A	WT	NF54	x2_B-CQ75-2-F10	x2_B-CQ75-2-F10
x2_Hap081	2	CQ 75nM / QN 95nM	0.432906	0.547042	0.00617566	0.0138762	x2_B-QN95-1-B9	37.281	140.094	4	1077.99	2261.38	4				Dd2	Y184F	2	N51I/C59R/S108N	WT	WT	S258L/F313S	Mutant⤉	L7/V950G/F1557S	Y107N/S129L/N155	N244/A301V	D695G	I176K/S193A	K212/V424I	NF54	x2_B-CQ75-2-H4	x2_B-CQ75-2-H4; x2_B-QN95-1-B9
x2_Hap082	1	CQ 75nM	0.41659	0.55581	0.018222	0.00937786	x2_B-CQ75-2-B2	35.012	93.841	4	645.672	1768.09	4				Dd2	WT	1	WT	S436A/K540E	R539T	S258L/F313S	Mutant⤉	WT	Y107N/S129L/N155	N244/A301V	D695G	I176K/S193A	K212/V424I	Cam3.II	x2_B-CQ75-2-B2	x2_B-CQ75-2-B2
x2_Hap083	4	CQ 75nM	0.512733	0.478042	0.00487954	0.00434584	x2_B-CQ75-1-C9	48.7693		2	529.6		1				Dd2	WT	1	WT	WT	WT	S258L/F313S	Mutant⤉	WT	Y107N/S129L/N155	WT	WT	I176K/S193A	K212/V424I	Cam3.II	x2_B-CQ75-1-C9	x2_B-CQ75-1-C9; x2_B-CQ75-1-D12; x2_B-CQ75-2-D5; x2_B-CQ75-2-E8
x2_Hap084	1	CQ 75nM	0.523788	0.456999	0.00617566	0.0130375	x2_B-CQ75-2-F12	35.273	103.521	4	442.466	1318.27	4				Dd2	Y184F	2	N51I/C59R/S108N	WT	R539T	S258L/F313S	Mutant⤉	WT	Y107N/S129L/N155	N244/A301V	D695G	I176K/S193A	K212/V424I	Cam3.II	x2_B-CQ75-2-F12	x2_B-CQ75-2-F12
x2_Hap085	1	CQ 75nM	0.516316	0.46531	0.00579445	0.0125801											Dd2	Y184F	2	N51I/C59R/S108N	WT	R539T	S258L/F313S	Mutant⤉	WT	Y107N/S129L/N155	N244/A301V	D695G	I176K/S193A	K212/V424I	Cam3.II	x2_B-CQ75-2-F2	x2_B-CQ75-2-F2
x2_Hap086	5	CQ 75nM / QN 140nM	0.529201	0.46935	0.00137237	7.62428e-05	x2_B-QN140-E8	31.2928	326.472	5	197.99	677.898	6				Dd2	Y184F	2	WT	WT	R539T	S258L/F313S	WT	WT	Y107N/S129L/N155	N244/A301V	D695G	I176K/S193A	K212/V424I	Cam3.II	x2_B-QN140-B4	x2_B-QN140-B4; x2_B-CQ75-1-G9; x2_B-QN140-C7; x2_B-QN140-E8; x2_B-QN140-H9
x2_Hap087	1	CQ 75nM	0.438548	0.55459	0.00259225	0.00426959	x2_C-CQ75-1-G12	36.549	214.006	6	412.016	1202.81	4	25.847	59.397	2	Dd2	WT	1	WT	WT	R539T	S258L/F313S	Mutant⤉	WT	Y107N/S129L/N155	WT	WT	WT	WT	Cam3.II	x2_C-CQ75-1-G12	x2_C-CQ75-1-G12
x2_Hap088	1	CQ 75nM	0.396615	0.599344	0.0026685	0.00137237											Dd2	WT	1	N51I/C59R/S108N	WT	R539T	S258L/F313S	WT	WT	WT	WT	WT	WT	K212/V424I	Cam3.II	x2_C-CQ75-1-H5	x2_C-CQ75-1-H5
x2_Hap089	1	QN 75nM	0.488716	0.501144	0.00442208	0.00571821											WT	Y184F	2	N51I/C59R/S108N	WT	R539T	WT	WT	L7/V950G/F1557S	WT	WT	WT	WT	WT	Cam3.II	x2_B-QN75-1-A5	x2_B-QN75-1-A5
x2_Hap090	1	QN 75nM	0.538808	0.444953	0.00510826	0.0111314											WT	Y184F	2	N51I/C59R/S108N	WT	R539T	S258L/F313S	WT	WT	WT	WT	WT	WT	WT	NF54	x2_B-QN75-2-E8	x2_B-QN75-2-E8
x2_Hap091	1	QN 75nM	0.533166	0.448994	0.00434584	0.013495											WT	WT	1	WT	S436A/K540E	WT	WT	WT	WT	WT	WT	WT	WT	WT	Cam3.II	x2_B-QN75-1-A12	x2_B-QN75-1-A12
x2_Hap092	1	QN 75nM	0.555352	0.438091	0.00327844	0.00327844	x2_B-QN75-1-G7	20.667	53.725	5	28.168	48.857	5				WT	WT	1	N51I/C59R/S108N	WT	WT	S258L/F313S	WT	WT	WT	WT	WT	WT	WT	Cam3.II	x2_B-QN75-1-G7	x2_B-QN75-1-G7
x2_Hap093	2	QN 75nM / QN 95nM	0.463099	0.517002	0.00259225	0.0173071	x2_B-QN95-2-B4	18.7646	59.1753	4	26.6407	39.4969	4				WT	WT	1	WT	WT	R539T	WT	WT	WT	WT	WT	WT	WT	K212/V424I	Cam3.II	x2_B-QN95-2-B4	x2_B-QN75-2-A12; x2_B-QN95-2-B4
x2_Hap094	3	QN 75nM / QN 95nM	0.462184	0.533089	0.0037359	0.000991156	x2_B-QN75-2-E3	23.351	71.506	5	29.1179	46.7149	4	10.1963	14.6028	2	WT	WT	1	N51I/C59R/S108N	S436A/K540E	R539T	WT	WT	L7/V950G/F1557S	WT	WT	WT	WT	WT	NF54	x2_B-QN75-2-E3	x2_B-QN75-2-E3; x2_B-QN95-1-G12; x2_B-QN95-2-C4
							x2_B-QN95-2-C4	24.714	62.934	4	28.62	51.758	4
x2_Hap095	1	QN 75nM	0.47118	0.498475	0.00594694	0.0243977											WT	WT	1	N51I/C59R/S108N	WT	R539T	WT	WT	WT	WT	WT	WT	WT	WT	NF54	x2_B-QN75-2-D9	x2_B-QN75-2-D9
x2_Hap096	8	QN 75nM / QN 95nM / QN (95nM+180nM)	0.390668	0.605063	0.0026685	0.0016011	x2_B-QN95-1-D9	37.558	150.868	6	33.492	57.664	4				WT	Y184F	2	N51I/C59R/S108N	S436A/K540E	WT	WT	WT	L7/V950G/F1557S	Y107N/S129L/N155	WT	WT	WT	K212/V424I	Cam3.II	x2_B-QN95-180-B5	x2_B-QN95-180-B5; x2_B-QN75-1-B6; x2_B-QN95-1-A8; x2_B-QN95-1-D9; x2_B-QN95-2-C8; x2_B-QN95-2-H1; x2_B-QN95-180-A12; x2_B-QN95-180-C4
							x2_B-QN95-2-C8	36.57	190.525	7	26.1481	46.3688	7	8.93558	17.766	2
							x2_B-QN95-2-H1	39.5586	110.07	6	29.121	47.313	4
x2_Hap097	1	QN 75nM	0.583943	0.40401	0.00434584	0.00770052	x2_B-QN75-2-F4	20.941	47.3	4	41.135	78.321	4				WT	WT	1	WT	WT	R539T	WT	Mutant⤉	WT	WT	WT	WT	WT	WT	Cam3.II	x2_B-QN75-2-F4	x2_B-QN75-2-F4
x2_Hap098	1	QN 75nM	0.620845	0.330284	0.00663312	0.0422385											WT	Y184F	2	N51I/C59R/S108N	WT	WT	WT	WT	WT	WT	WT	WT	WT*	WT	NF54	x2_B-QN75-2-C8	x2_B-QN75-2-C8
x2_Hap099	1	QN 75nM	0.531869	0.449832	0.00495578	0.0133425	x2_B-QN75-2-D1	17.638	42.122	4	41.88	82.059	5				WT	WT	1	WT	WT	R539T	WT	WT	L7/V950G/F1557S	WT	WT	WT	WT	WT	NF54	x2_B-QN75-2-D1	x2_B-QN75-2-D1
x2_Hap100	1	QN 75nM	0.560308	0.419106	0.00457457	0.016011											WT	Y184F	2	WT	S436A/K540E	R539T	WT	WT	WT	WT	WT	WT	WT	WT	Cam3.II	x2_B-QN75-1-E8	x2_B-QN75-1-E8
x2_Hap101	1	QN 75nM	0.570677	0.420021	0.0037359	0.00556572											WT	Y184F	2	N51I/C59R/S108N	S436A/K540E	R539T	S258L/F313S	WT	WT	WT	WT	WT	WT	K212/V424I	Cam3.II	x2_B-QN75-2-E11	x2_B-QN75-2-E11
x2_Hap102	1	QN 75nM	0.478118	0.509835	0.00541324	0.00663312	x2_B-QN75-2-E5	37.096	104.986	4	36.809	65.812	4				WT	Y184F	2	N51I/C59R/S108N	S436A/K540E	R539T	S258L/F313S	WT	WT	WT	WT	WT	WT	WT	Cam3.II	x2_B-QN75-2-E5	x2_B-QN75-2-E5
x2_Hap103	1	QN 75nM	0.434812	0.550015	0.00426959	0.0109027											WT	Y184F	2	WT	S436A/K540E	R539T	S258L/F313S	Mutant⤉	WT	WT	WT	WT	WT	WT	Cam3.II	x2_C-QN75-1-D11	x2_C-QN75-1-D11
x2_Hap104	25	QN 75nM / QN 95nM / QN (95nM+140nM) / QN (95nM+180nM)	0.367033	0.632205	0.000762428	0	x2_B-QN95-1-C1	44.553	95.935	4	40.954	85.422	5				WT	Y184F	2	N51I/C59R/S108N	S436A/K540E	R539T	S258L/F313S	WT	WT	WT	WT	WT	WT	WT	NF54	x2_C-QN95-180-H4	x2_C-QN95-180-H4; x2_B-QN95-1-C1; x2_B-QN95-2-F1; x2_C-QN75-1-H1; x2_C-QN75-1-H10; x2_C-QN75-1-H5; x2_C-QN95-1-E7; x2_C-QN95-1-H2; x2_C-QN95-140-A10; x2_C-QN95-140-B12; x2_C-QN95-140-C6; x2_C-QN95-140-D6; x2_C-QN95-140-D9; x2_C-QN95-180-A12; x2_C-QN95-180-A5; x2_C-QN95-180-D4; x2_C-QN95-180-D7; x2_C-QN95-180-E4; x2_C-QN95-180-E6; x2_C-QN95-180-F11; x2_C-QN95-180-F12; x2_C-QN95-180-F6; x2_C-QN95-1…
							x2_C-QN95-1-E5	39.3672	101.255	4	40.216	81.0482	5
							x2_C-QN95-1-E7	45.5962		5	25.0833	46.4171	6	4.915	9.537	3
x2_Hap105	1	QN 75nM	0.599344	0.389372	0.00396462	0.0073193											WT	Y184F	2	N51I/C59R/S108N	S436A/K540E	WT	S258L/F313S	WT	WT	WT	WT	WT	WT	WT	NF54	x2_B-QN75-2-C1	x2_B-QN75-2-C1
x2_Hap106	2	QN 75nM	0.522644	0.471333	0.00312595	0.00289722											WT	Y184F	2	N51I/C59R/S108N	S436A/K540E	WT	S258L/F313S	WT	WT	WT	WT	WT	WT	WT	Cam3.II	x2_B-QN75-2-H9	x2_B-QN75-2-H9; x2_B-QN75-1-H9
x2_Hap107	1	QN 75nM	0.553599	0.436566	0.00388838	0.00594694	x2_B-QN75-1-H4	17.4409	36.7002	4	25.8878	40.2923	4				WT	WT	1	N51I/C59R/S108N	S436A/K540E	WT	S258L/F313S	WT	WT	WT	WT	WT	WT	WT	NF54	x2_B-QN75-1-H4	x2_B-QN75-1-H4
x2_Hap108	1	QN 75nM	0.542086	0.435575	0.00526075	0.0170784	x2_C-QN75-1-H6	18.188	37.693	4	26.535	46.608	4				WT	Y184F	1	N51I/C59R/S108N	WT	WT	S258L/F313S	WT	WT	WT	WT	WT	WT	WT	NF54	x2_C-QN75-1-H6	x2_C-QN75-1-H6
x2_Hap109	1	QN 95nM	0.591796	0.391202	0.00411711	0.012885	x2_B-QN95-2-A4	18.035	55.317	4	26.267	41.091	4				WT	WT	1	N51I/C59R/S108N	WT	WT	WT	Mutant⤉	WT	WT	WT	WT	WT	WT	Cam3.II	x2_B-QN95-2-A4	x2_B-QN95-2-A4
x2_Hap110	1	QN 95nM	0.462107	0.517688	0.00625191	0.0139524											WT	WT	1	N51I/C59R/S108N	S436A/K540E	WT	WT	Mutant⤉	WT	WT	WT	WT	WT	WT	NF54	x2_B-QN95-1-E2	x2_B-QN95-1-E2
x2_Hap111	1	QN 95nM	0.28126	0.707075	0.00564196	0.00602318	x2_B-QN95-2-D2	56.127	220.2	5	781.013	1787.35	6				Dd2	WT	1	WT	S436A/K540E	R539T	S258L/F313S	Mutant⤉	L7/V950G/F1557S	Y107N/S129L/N155	N244/A301V	D695G	I176K/S193A	K212/V424I	Cam3.II	x2_B-QN95-2-D2	x2_B-QN95-2-D2
x2_Hap112	1	QN 95nM	0.603538	0.379841	0.00350717	0.0131138	x2_B-QN95-2-H11	24.029	145.179	5	35.036	66.57	4				WT	Y184F	2	WT	WT	R539T	WT	WT	WT	WT	WT	WT	WT	K212/V424I	NF54	x2_B-QN95-2-H11	x2_B-QN95-2-H11
x2_Hap113	1	QN 95nM	0.485666	0.502059	0.00365965	0.00861543											WT	Y184F	2	N51I/C59R/S108N	S436A/K540E	WT	WT	WT	L7/V950G/F1557S	WT	WT	WT	WT	WT	Cam3.II	x2_B-QN95-1-B6	x2_B-QN95-1-B6
x2_Hap114	1	QN 95nM	0.524474	0.445715	0.00602318	0.0237877	x2_B-QN95-1-E9	22.788	55.998	4	38.755	63.383	5				WT	Y184F	2	N51I/C59R/S108N	S436A/K540E	WT	WT	WT	WT	WT	WT	WT	WT	WT	NF54	x2_B-QN95-1-E9	x2_B-QN95-1-E9
x2_Hap115	1	QN 95nM	0.392955	0.581122	0.00640439	0.0195181	x2_B-QN95-1-C2	20.49	59.464	6	32.459	59.269	6				WT	Y184F	2	N51I/C59R/S108N	S436A/K540E	R539T	WT	WT	L7/V950G/F1557S	WT	WT	WT	WT	K212/V424I	Cam3.II	x2_B-QN95-1-C2	x2_B-QN95-1-C2
x2_Hap116	1	QN 95nM	0.505794	0.490851	0.00327844	7.62428e-05	x2_B-QN95-2-F2	28.5698	66.1413	4	37.4313	60.2059	5				WT	Y184F	2	N51I/C59R/S108N	S436A/K540E	R539T	WT	WT	WT	WT	WT	WT	WT	WT	Cam3.II	x2_B-QN95-2-F2	x2_B-QN95-2-F2
x2_Hap117	1	QN 95nM	0.478728	0.496112	0.00556572	0.0195944	x2_B-QN95-2-H4	32.825	85.993	4	41.009	76.63	5				WT	Y184F	2	WT	S436A/K540E	R539T	S258L/F313S	WT	WT	WT	WT	WT	WT	WT	NF54	x2_B-QN95-2-H4	x2_B-QN95-2-H4
x2_Hap118	1	QN 95nM	0.363297	0.612687	0.0139524	0.010064	x2_B-QN95-2-F9	23.118	81.723	4	28.6	55.305	5				WT	Y184F	2	N51I/C59R/S108N	WT	WT	S258L/F313S	WT	L7/V950G/F1557S	WT	WT	WT	WT	V424I only	Cam3.II	x2_B-QN95-2-F9	x2_B-QN95-2-F9
x2_Hap119	53	QN 140nM / QN (95nM+140nM) / QN (95nM+180nM) / QN (95nM+140nM+240nM)	0.407441	0.591568	0.000991156	0	x2_B-QN95-140-240-E4	59.841	160.872	3	250.528	979.678	3				Dd2	Y184F	2	N51I/C59R/S108N	S436A/K540E	R539T	S258L/F313S	WT	WT	Y107N/S129L/N155	N244/A301V	D695G	I176K/S193A	K212/V424I	Cam3.II	x2_B-QN95-180-D10	x2_B-QN95-180-D10; x2_B-QN140-B1; x2_B-QN140-B11; x2_B-QN140-B7; x2_B-QN140-C8; x2_B-QN140-E11; x2_B-QN140-F5; x2_B-QN140-F6; x2_B-QN140-F7; x2_B-QN140-G11; x2_B-QN95-140-240-A10; x2_B-QN95-140-240-B7; x2_B-QN95-140-240-B9; x2_B-QN95-140-240-C10; x2_B-QN95-140-240-C5; x2_B-QN95-140-240-D10; x2_B-QN95-140-240-D9; x2_B-QN95-140-240-E4; x2_B-QN95-140-240-F4; x2_B-QN95-140-240-G4; x2_B-QN95-140-240-G…
x2_Hap120	4	QN 180nM	0.361543	0.633882	0.00243977	0.0021348	x2_B-QN180-D9	32.6736	100.471	5	272.162	728.633	4				Dd2	WT	1	N51I/C59R/S108N	WT	R539T	S258L/F313S	WT	L7/V950G/F1557S	Y107N/S129L/N155	N244/A301V	D695G	I176K/S193A	WT	Cam3.II	x2_B-QN180-E8	x2_B-QN180-D9; x2_B-QN180-B12; x2_B-QN180-C11; x2_B-QN180-E8
x2_Hap121	1	QN (95nM+140nM)	0.420631	0.577768	0.0016011	0	x2_B-QN95-140-B5	47.4668		4	228.654	756.02	2				Dd2	Y184F	2	WT	S436A/K540E	R539T	S258L/F313S	WT	L7/V950G/F1557S	Y107N/S129L/N155	N244/A301V	D695G	I176K/S193A	K212/V424I	Cam3.II	x2_B-QN95-140-B5	x2_B-QN95-140-B5
x2_Hap122	2	QN (95nM+180nM)	0.624047	0.374733	0.00114364	7.62428e-05	x2_C-QN95-180-F2	31.4976		4	22.3576	41.0869	4				WT	Y184F	2	WT	S436A/K540E	WT	WT	WT	WT	Y107N/S129L/N155	WT	WT	WT	WT	NF54	x2_C-QN95-180-H9	x2_C-QN95-180-H9; x2_C-QN95-180-F2
✢Number of selfed progeny clones is not representative of the cross prevalence as most selfed progeny were filtered out by microsatellite genotyping and/or single-nucleotide polymorphism genotyping prior to WGS
Gene IDs - pfcrt: PF3D7_0709000; pfmdr1: PF3D7_0523000; dhfr: PF3D7_0417200; dhps: PF3D7_0810800; k13: PF3D7_1343700; pfaat1: PF3D7_0629500; pfut: PF3D7_0704600; pfnhe-1: PF3D7_1303500; pfdmt1: PF3D7_0715800; pfthzk: PF3D7_1239600; pfftsh1: PF3D7_1239700; pfsamc: PF3D7_1241600; pfcoronin: PF3D7_1251200.
Dd2 PfCRT haplotype: M74I / N75E / K76T / A220S / Q271E / N326S / I356T / R371I.
⤉Mutant pfut haplotype: A524 / P535L / R538 / T589S / R735K / I1088 / Y1232C / N1375S / P1384A / Y1387F / D1419N / D1864N / E2355A / L2358 / L2389 / K2659N / S3019.
Hap, haplotype; WT, wild-type; QN, quinine; -, no drug pressure.
CQ 50nM, CQ 75nM, QN 75nM, and QN 95nM drug pressures were conducted for 3 days on bulks from mice B and C.
QN 140nM, QN 180nM, and QN 240nM drug pressures were conducted four 4 days on QN 95nM pre-pressured bulks from mice B and C, as well as a non-pre-pressured bulk from mouse B, with the 240nM pressure applied only to bulks pre-pressured with QN 140nM or QN 180nM after they had expanded back to ~1% parasitemia.
*This particular SNP position was not called but a non-coding SNP in this gene and SNPs in flanking genes were consistently called as WT.

## Sheet: Suppl Table 5
Supplementary Table 5 | List of bulk pool gDNA harvested and whole-genome sequenced for bulk segregant analyses.
Bulk Name	Mouse Bulk Origin	Drug selection pressure	Selection start day post-D0	Selection end day post-D0	gDNA harvest day post selection end	gDNA harvest day post-D0	Original WGS ID
B No Drug: D0 control	Mouse B 'No Drug' Bulk	-	-	-	-	0	nxX2-B-Bulk-D0
B: QN 140nM		QN 140nM, 4 days	0	4	28	32	nxX2-B-Bulk-QN140
B No Drug: Control for 'QN 140nM Tp'		-	-	-	-	32	nxX2-B-Bulk-Ctrl-QN140Tp
B: QN 180nM		QN 180nM, 4 days	0	4	37	41	nxX2-B-Bulk-QN180
B No Drug: Control for 'QN 180nM Tp'		-	-	-	-	41	nxX2-B-Bulk-Ctrl-QN180Tp
B QN 140nM: 240nM	Mouse B 'No Drug' Bulk + QN 140nM	QN 240nM, 4 days	35	39	24	63	nxX2-B-Bulk-QN140-QN240
B QN140nM: Control for 'QN 240nM Tp'		-	-	-	-	63	nxX2-B-Bulk-QN140-Ctrl-QN240Tp
B QN 180nM: Control 'D0 for QN 240nM'	Mouse B 'No Drug' Bulk + QN 180nM	-	-	-	-	47	nxX2-B-Bulk-QN180-D0-QN240Tp
B QN 180nM: 240nM		QN 240nM, 4 days	47	51	21	72	nxX2-B-Bulk-QN180-QN240
B QN 180nM: Control for 'QN 240nM Tp'		-	-	-	-	72	nxX2-B-Bulk-QN180-Ctrl-QN240Tp
B No Drug: Control for 'QN (180nM+240nM) Tp'	Mouse B 'No Drug' Bulk	-	-	-	-	72	nxX2-B-Bulk-Ctrl-QN180-QN240Tp
B QN 95nM: D0 control	Mouse B QN 95nM-pre-pressured Bulk	-	-	-	-	0	nxX2-B-QN95Bulk-D0
B QN 95nM: QN 140nM		QN 140nM, 4 days	0	4	19	23	nxX2-B-QN95Bulk-QN140
B QN 95nM: Control for 'QN 140nM Tp'		-	-	-	-	23	nxX2-B-QN95Bulk-Ctrl-QN140Tp
B QN 95nM: QN 180nM		QN 180nM, 4 days	0	4	24	28	nxX2-B-QN95Bulk-QN180
B QN 95nM: Control for 'QN 180nM Tp'		-	-	-	-	28	nxX2-B-QN95Bulk-Ctrl-QN180Tp
B QN (95nM+140nM): QN 240nM	Mouse B QN 95nM-pre-pressured Bulk + QN 140nM	QN 240nM, 4 days	26	30	14	44	nxX2-B-QN95Bulk-QN140-QN240
B QN (95nM+140nM): Control for 'QN 240nM Tp'		-	-	-	-	44	nxX2-B-QN95Bulk-QN140-Ctrl-QN240Tp
B QN (95nM+180nM): Control 'D0 for QN 240nM'	Mouse B QN 95nM-pre-pressured Bulk + QN 180nM	-	-	-	-	32	nxX2-B-QN95Bulk-QN180-D0-QN240Tp
B QN (95nM+180nM): QN 240nM		QN 240nM, 4 days	32	36	17	53	nxX2-B-QN95Bulk-QN180-QN240
B QN (95nM+180nM): Control for 'QN 240nM Tp'		-	-	-	-	53	nxX2-B-QN95Bulk-QN180-Ctrl-QN240Tp
B QN 95nM: Control for 'QN (180nM+240nM) Tp'	Mouse B QN 95nM-pre-pressured Bulk	-	-	-	-	53	nxX2-B-QN95Bulk-Ctrl-QN180-QN240Tp
C QN 95nM: D0 control	Mouse C QN 95nM-pre-pressured Bulk	-	-	-	-	0	nxX2-C-QN95Bulk-D0
C QN 95nM: QN 140nM		QN 140nM, 4 days	0	4	23	27	nxX2-C-QN95Bulk-QN140
C QN 95nM: Control for 'QN 140nM Tp'		-	-	-	-	27	nxX2-C-QN95Bulk-Ctrl-QN140Tp
C QN 95nM: QN 180nM		QN 180nM, 4 days	0	4	25	29	nxX2-C-QN95Bulk-QN180
C QN 95nM: Control for 'QN 180nM Tp'		-	-	-	-	29	nxX2-C-QN95Bulk-Ctrl-QN180Tp
C QN (95nM+140nM): QN 240nM	Mouse C QN 95nM-pre-pressured Bulk + QN 140nM	QN 240nM, 4 days	29	33	23	56	nxX2-C-QN95Bulk-QN140-QN240
C QN (95nM+140nM): Control for 'QN 240nM Tp'		-	-	-	-	56	nxX2-C-QN95Bulk-QN140-Ctrl-QN240Tp
C QN (95nM+180nM): Control 'D0 for QN 240nM'	Mouse C QN 95nM-pre-pressured Bulk + QN 180nM	-	-	-	-	33	nxX2-C-QN95Bulk-QN180-D0-QN240Tp
C QN (95nM+180nM): QN 240nM		QN 240nM, 4 days	33	37	21	58	nxX2-C-QN95Bulk-QN180-QN240
C QN (95nM+180nM): Control for 'QN 240nM Tp'		-	-	-	-	58	nxX2-C-QN95Bulk-QN180-Ctrl-QN240Tp
C QN 95nM: Control for 'QN (180nM+240nM) Tp'	Mouse C QN 95nM-pre-pressured Bulk	-	-	-	-	58	nxX2-C-QN95Bulk-Ctrl-QN180-QN240Tp
QN, quinine; Tp, timepoint; gDNA, genomic DNA; WGS, whole-genome sequence.

## Sheet: Suppl Table 6
Supplementary Table 6 | List of QTL segments identified by bulk segregant analysis with QN pressure.
Mouse B: QN 95nM D0 vs B QN (95nM+180nM), q < 0.14.
Chr	Start Pos.	End Pos.	Length (bp)	No. of SNPs	Contributor	Max G'	Pos. of Max G'	Mean p-value	Mean q-value	Genes of interest
7	597592	656029	58437	305	Cam3.II	13.7131	642147	0.000809039	0.139917
Mouse B: QN 95nM D0 vs B QN (95nM+140nM), q < 0.98.
Chr	Start Pos.	End Pos.	Length (bp)	No. of SNPs	Contributor	Max G'	Pos. of Max G'	Mean p-value	Mean q-value	Genes of interest
1	4561	383152	378591	480	NF54	5.55109	158952	0.504997	0.973403
2	4917	943412	938495	1928	Cam3.II	3.8344	296350	0.56951	0.973145
3	122706	122993	287	16	NF54	1.20314	122993	0.842726	0.979251
3	424071	968594	544523	839	NF54	2.48011	603332	0.64937	0.973175
4	5320	329929	324609	1185	Cam3.II	2.31228	229633	0.703926	0.973155
4	429344	1111429	682085	1911	Cam3.II	3.05258	975310	0.677486	0.973106
5	24057	1342938	1318881	2603	Cam3.II	3.44757	479084	0.547908	0.973085	mdr1
6	110225	1411874	1301649	2621	Cam3.II	6.19855	1103170	0.251309	0.973089	aat1
7	107945	204498	96553	56	NF54	1.96407	143111	0.710413	0.973252
7	302165	1444420	1142255	2785	Cam3.II	11.349	635985	0.165412	0.973085	pfcrt, dmt1
8	690	1472158	1471468	3169	Cam3.II	4.35384	1103193	0.452847	0.973085	kic7
9	1990	1521657	1519667	2639	Cam3.II	4.93091	673467	0.479922	0.973132
10	4063	132736	128673	205	NF54	1.62709	112330	0.725967	0.973093
10	509114	564953	55839	18	NF54	2.19047	532641	0.701461	0.973085
10	632156	655629	23473	22	NF54	1.21829	637656	0.841686	0.978683
10	999731	1120738	121007	77	NF54	2.24066	1057037	0.704578	0.973614
10	1547914	1685929	138015	370	Cam3.II	3.27999	1633610	0.359673	0.973087
11	1857	1068748	1066891	2169	Cam3.II	4.62961	953305	0.365338	0.973089
11	1339916	1612308	272392	350	NF54	1.55027	1589358	0.799906	0.973676
11	1722867	2036399	313532	774	Cam3.II	5.20429	1973010	0.25444	0.973098
12	689	498447	497758	1274	Cam3.II	3.40983	426445	0.374316	0.973097
12	1062909	1304759	241850	24	Cam3.II	2.37151	1063981	0.604778	0.973085
12	1577142	2270890	693748	1556	Cam3.II	4.8996	2128862	0.264181	0.973085	thzk, ftsh1, samc, coronin
13	25030	1149202	1124172	1404	Cam3.II	4.05649	253915	0.451759	0.973097	nhe-1
13	1271032	2230590	959558	1411	Cam3.II	4.76856	1697250	0.428511	0.973146	k13
13	2248510	2550677	302167	404	NF54	2.49636	2464745	0.677259	0.973208
13	2839093	2921703	82610	86	NF54	1.76811	2921703	0.730978	0.973348
14	2761	263767	261006	581	NF54	2.6519	117861	0.645382	0.973242
14	279668	377819	98151	164	NF54	1.31968	322267	0.825978	0.974661
14	460881	605649	144768	155	Cam3.II	1.35054	477039	0.820154	0.974288
14	645013	1118957	473944	576	NF54	3.33901	988078	0.541158	0.973148
14	1300150	1423983	123833	141	NF54	1.76425	1395964	0.756498	0.973416
14	1640426	1793260	152834	142	NF54	1.96064	1704518	0.733047	0.97361
14	1970994	2717422	746428	879	Cam3.II	3.97299	2419930	0.438655	0.973176
14	2794419	3290914	496495	691	Cam3.II	4.01907	3290914	0.448117	0.97315
QTL, quantitative trait locus; QN, quinine; CI, confidence interval; G', tricube-smoothed G statistic.
Progeny clone-based QN IC50 chr 6 QTL, 242,806-967,817; QN IC90 chr 6 QTL, 255,008-967,817; QN IC50 chr 7 QTL, 392,420-719,023; QN IC90 chr 7 QTL, 379,842-717,936; QN IC50 chr 12 QTL, 1,564,694-1,846,858; mdCQ chr 6 IC50 QTL, 242,806-1,163,974; mdCQ chr 6 IC90 QTL, 281,586-1,211,193; mdCQ chr 12 IC50 QTL, 1,666,819-1,749,151; mdCQ chr 12 IC90 QTL, 1,644,803-1,791,218.
chr 5: multidrug resistance protein 1 (mdr1; PF3D7_0523000) (955,955 - 963,095); chr 6: amino acid transporter 1 (aat1; PF3D7_0629500) (1,213,102 - 1,217,313); chr 7: HECT-type E3 ubiquitin ligase (pfut; PF3D7_0704600) (214,949 - 230,713), chloroquine resistance transporter (pfcrt; PF3D7_0709000) (402,385..406,341), drug/metabolite transporter (putative) (dmt1; PF3D7_0715800) (695,091 - 697,180),…
For mutant dmt1 on chromosome 7, the prevalence in the day 0 sample was 26/68 progeny (38%) compared with a prevalence in the QN-pressured bulk population of 6/7 (86%). This enrichment is consistent with the identification of a QTL peak covering this segment. For the upstream mutant pfcrt locus, the prevalence in the day 0 and post-QN-pressured samples was 27/68 (40%) versus 4/7 (57%). Similarly,…

## Sheet: Suppl Table 7
Supplementary Table 7 | List of significant QTL segments identified by progeny clone-based analyses.
Drug response phenotypes	Chromosome	Position	LOD Score	Start position	End position	Size (bp)	% variance	Genes of interest
QN IC50	6	387269	4.21375	242806	967817	725011	0.190165
QN IC50	7	468471	8.25192	392420	719023	326603	0.338377	dmt1 + pfcrt
QN IC50	12	1780135	8.42504	1564694	1846858	282164	0.344086	thzk + ftsh1 + samc
QN IC90	6	362644	3.80442	255008	967817	712809	0.182398
QN IC90	7	701206	10.4245	379842	717936	338094	0.424088	dmt1 + pfcrt
QN IC90	12	1780135	9.42909	1644803	1791218	146415	0.392929	thzk + ftsh1 + samc
md-CQ IC50	6	404679	4.11708	242806	1163974	921168	0.206433
md-CQ IC50	7	369222	26.4088	369222	434294	65072	0.773075	pfcrt
md-CQ IC50	12	1746445	19.6008	1666819	1749151	82332	0.667393
md-CQ IC90	6	404679	4.49728	281586	1211193	929607	0.230613
md-CQ IC90	7	414358	30.4035	383125	435497	52372	0.830062	pfcrt
md-CQ IC90	12	1732975	23.5782	1644803	1791218	146415	0.747022	thzk + ftsh1 + samc
CQ IC50	7	414358	19.0957	379842	433609	53767	0.815689	pfcrt
CQ IC50	12	1770830	12.1635	1644803	1791218	146415	0.659455	thzk + ftsh1 + samc
CQ IC90	7	342797	21.1689	313716	373413	59697	0.846605
CQ IC90	12	1770830	11.2745	1644803	1791218	146415	0.631561	thzk + ftsh1 + samc
QTL, quantitative trait locus; QN, quinine; md-CQ, monodesethyl-chloroquine; CQ, chloroquine; IC50, 50% growth inhibitory concentration;
IC90, 90% growth inhibitory concentration
chr 7: HECT-type E3 ubiquitin ligase (pfut; PF3D7_0704600) (214,949 - 230,713), chloroquine resistance transporter (pfcrt;
PF3D7_0709000) (402,385..406,341), drug/metabolite transporter (putative) (dmt1; PF3D7_0715800) (695,091 - 697,180)
chr 12: hydroxyethylthiazole kinase (thzk; PF3D7_1239600) (1,652,687..1,654,402), ATP-dependent zinc metalloprotease
(ftsh1; PF3D7_1239700) (1,654,438..1,658,821), S-adenosylmethionine mitochondrial carrier protein (samc; PF3D7_1241600) (1,774,021..1,776,962)
Data associated with 92, 87, 82, 79, 52, and 52 parasites were used for QN IC50, QN IC90, md-CQ IC50, md-CQ IC90, CQ IC50, and CQ IC90 QTL analyses, respectively.

## Sheet: Suppl Table 8
Supplementary Table 8 | List of genes within the significant QN, md-CQ, and CQ QTLs that have non-synonymous SNPs between NF54 and Cam3.II.
Chromosome	Gene ID	Product description	QN IC50 QTL	QN IC90 QTL	md-CQ IC50 QTL	md-CQ IC90 QTL	CQ IC50 QTL	CQ IC90 QTL	Non-synonymous SNPs in Cam3.II
6	PF3D7_0605800	DNA repair protein RAD50, putative	Y		Y				H504N
6	PF3D7_0606000	protein KIC1	Y		Y				R840S
6	PF3D7_0606100	RNA-binding protein, putative	Y	Y	Y				V127L	T249M
6	PF3D7_0606200	ubiquitin-conjugating enzyme E2 PEX4, putative	Y	Y	Y				Y31H
6	PF3D7_0606600	conserved Plasmodium protein, unknown function	Y	Y	Y				N2010S	E1280K	D826N	D656E
6	PF3D7_0606900	glutaredoxin-like protein	Y	Y	Y	Y			R10G
6	PF3D7_0607500	4-hydroxybenzoate polyprenyltransferase, putative	Y	Y	Y	Y			A220T	E289Q
6	PF3D7_0607600	spindle assembly abnormal protein 6, putative	Y	Y	Y	Y			D384N	I107M
6	PF3D7_0607700	conserved Plasmodium protein, unknown function	Y	Y	Y	Y			R729K	N2088Y
6	PF3D7_0608300	heptatricopeptide repeat-containing protein, putative	Y	Y	Y	Y			F637I	M902I	C1301S
6	PF3D7_0608600	conserved Plasmodium protein, unknown function	Y	Y	Y	Y			N62S
6	PF3D7_0608800	ornithine aminotransferase	Y	Y	Y	Y			V4I
6	PF3D7_0609000	nucleoporin NUP637, putative	Y	Y	Y	Y			H2346L	A2770S	N3789K	H4060Y	E4747D	R5670K	C5742Y
6	PF3D7_0609100	zinc transporter ZIP1, putative	Y	Y	Y	Y			L223S
6	PF3D7_0609500	conserved Plasmodium protein, unknown function	Y	Y	Y	Y			N326K
6	PF3D7_0609600	conserved Plasmodium protein, unknown function	Y	Y	Y	Y			K220M	K590N
6	PF3D7_0609700	protein KIC6	Y	Y	Y	Y			Y1215C
6	PF3D7_0609900	conserved Plasmodium protein, unknown function	Y	Y	Y	Y			F1209L	M1652L
6	PF3D7_0610200	RNA-binding protein 25, putative	Y	Y	Y	Y			M565I	S172N
6	PF3D7_0610900	transcription elongation factor SPT5, putative	Y	Y	Y	Y			G1241E
6	PF3D7_0611800	conserved Plasmodium protein, unknown function	Y	Y	Y	Y			Y2563H	T1920A	I1654K	G1521S	I665N
6	PF3D7_0612100	eukaryotic translation initiation factor 3 subunit L, putative	Y	Y	Y	Y			R179Q
6	PF3D7_0612300	transmembrane protein 234, putative	Y	Y	Y	Y			T79I
6	PF3D7_0612700	6-cysteine protein P12	Y	Y	Y	Y			L256S
6	PF3D7_0612800	6-cysteine protein	Y	Y	Y	Y			N232D	E56K
6	PF3D7_0612900	nucleolar GTP-binding protein 1, putative	Y	Y	Y	Y			I534V
6	PF3D7_0613300	rhoptry protein ROP14	Y	Y	Y	Y			D709N	T409K	N310I
6	PF3D7_0613500	AP-3 complex subunit beta, putative	Y	Y	Y	Y			N846I
6	PF3D7_0613800	AP2 domain transcription factor, putative	Y	Y	Y	Y			R1034C	Y1944N	D1945G	L2716I	K3124R	Q3412L	Q3412H	N3511D	N3624D	M3847V
6	PF3D7_0613900	myosin E, putative	Y	Y	Y	Y			V540I
6	PF3D7_0614100	filamin domain-containing protein, putative	Y	Y	Y	Y			V681L	H277D	H94N
6	PF3D7_0614400	pre-mRNA-splicing factor CWF7, putative	Y	Y	Y	Y			D17G	F181L
6	PF3D7_0614800	endonuclease III-like protein 1, putative	Y	Y	Y	Y			M28I
6	PF3D7_0614900	conserved Plasmodium membrane protein, unknown function	Y	Y	Y	Y			F336V	T782A
6	PF3D7_0615200	conserved protein, unknown function	Y	Y	Y	Y			N160S	L293V
6	PF3D7_0615400	ribonuclease, putative	Y	Y	Y	Y			N2236H	H1898R	V1635I	N1633D	N1632D	K1079M	R903K	M784I	M712I	I669M	N594I	K433N	K433E
6	PF3D7_0615500	cdc2-related protein kinase 5	Y	Y	Y	Y			D302E	E306D
6	PF3D7_0615600	zinc finger protein, putative	Y	Y	Y	Y			I2151L	S2070N	S2062N	G1821V	K1529E	E175K
6	PF3D7_0615800	conserved oligomeric Golgi complex subunit 4, putative	Y	Y	Y	Y			K826Q	Q814K
6	PF3D7_0615900	protein phosphatase, putative	Y	Y	Y	Y			P990T	T750P	D706N	Q331K	E150D
6	PF3D7_0616000	pyridoxal kinase	Y	Y	Y	Y			D373N
6	PF3D7_0616100	conserved Plasmodium protein, unknown function	Y	Y	Y	Y			R96K
6	PF3D7_0616200	kinetochore protein NDC80, putative	Y	Y	Y	Y			H14L
6	PF3D7_0616400	conserved Plasmodium protein, unknown function	Y	Y	Y	Y			M284I	D1230G	D1324V	K1381N	D1386N	L1394Q
6	PF3D7_0616500	TRAP-like protein	Y	Y	Y	Y			D431H	S803C	D964G
6	PF3D7_0616600	conserved protein, unknown function	Y	Y	Y	Y			N210Y	T127I
6	PF3D7_0616700	ras GTPAse, putative	Y	Y	Y	Y			N351Y
6	PF3D7_0616800	malate:quinone oxidoreductase	Y	Y	Y	Y			I361L	P466T
6	PF3D7_0616900	conserved Plasmodium protein, unknown function	Y	Y	Y	Y			Y285C
6	PF3D7_0618000	conserved Plasmodium membrane protein, unknown function	Y	Y	Y	Y			A651T
6	PF3D7_0618700	trafficking protein particle complex subunit 6A, putative	Y	Y	Y	Y			T35S
6	PF3D7_0618900	phosphatidylinositol N-acetylglucosaminyltransferase subunit GPI1	Y	Y	Y	Y			L242F
6	PF3D7_0619000	conserved protein, unknown function	Y	Y	Y	Y			S1057N	N383D
6	PF3D7_0619100	conserved Plasmodium protein, unknown function	Y	Y	Y	Y			R54K
6	PF3D7_0619200	conserved Plasmodium protein, unknown function	Y	Y	Y	Y			G132C	D690E
6	PF3D7_0619300	conserved Plasmodium protein, unknown function	Y	Y	Y	Y			H1555N	K956R	K956E	T644S	P490L
6	PF3D7_0619400	cell division cycle protein 48 homologue, putative	Y	Y	Y	Y			A743T
6	PF3D7_0619500	acyl-CoA synthetase	Y	Y	Y	Y			V99I	I69V
6	PF3D7_0619600	conserved Plasmodium protein, unknown function	Y	Y	Y	Y			Y202N	N257D	C343G	T344I	T731I	I764V
6	PF3D7_0619800	conserved Plasmodium membrane protein, unknown function	Y	Y	Y	Y			K1724R	Y1499N	Q1477H	E1472G	D1449Y	Q1321K	L1319I
6	PF3D7_0620200	conserved Plasmodium protein, unknown function	Y	Y	Y	Y			S113L
6	PF3D7_0620400	merozoite surface protein 10	Y	Y	Y	Y			F513L	H490Q	R407K	L326S
6	PF3D7_0620500	cleavage stimulation factor subunit 1, putative	Y	Y	Y	Y			A6V
6	PF3D7_0620600	conserved Plasmodium protein, unknown function	Y	Y	Y	Y			D126Y
6	PF3D7_0620700	DnaJ protein, putative	Y	Y	Y	Y			Q255E
6	PF3D7_0621000	conserved Plasmodium protein, unknown function	Y	Y	Y	Y			D221H
6	PF3D7_0621100	conserved Plasmodium protein, unknown function	Y	Y	Y	Y			D1144E	Y873N
6	PF3D7_0621400	Pf77 protein	Y	Y	Y	Y			Q383K
6	PF3D7_0621700	conserved Plasmodium protein, unknown function	Y	Y	Y	Y			L33F	R34W	S556N
6	PF3D7_0621900	signal recognition particle subunit SRP68, putative	Y	Y	Y	Y			F139S
6	PF3D7_0622100	conserved Plasmodium protein, unknown function	Y	Y	Y	Y			C213Y	K96Q
6	PF3D7_0622200	radical SAM protein, putative	Y	Y	Y	Y			I236V
6	PF3D7_0622700	conserved Plasmodium membrane protein, unknown function	Y	Y	Y	Y			S218T
6	PF3D7_0622800	leucine--tRNA ligase, putative	Y	Y	Y	Y			I308N	K1252N
6	PF3D7_0623100	nuclear polyadenylated RNA-binding protein NAB2, putative	Y	Y	Y	Y			F86L
6	PF3D7_0623300	EGF-like membrane protein, putative	Y	Y	Y	Y			D153N
6	PF3D7_0623700	ATP-dependent RNA helicase SUV3, putative	Y	Y	Y	Y			V430I	N394K
6	PF3D7_0623800	tyrosine kinase-like protein, putative	Y	Y	Y	Y			T2316S	S1183P	F1047L	N103S
6	PF3D7_0624400	conserved protein, unknown function			Y	Y			Y236S
6	PF3D7_0624800	conserved Plasmodium protein, unknown function			Y	Y			L620I	L397F	N264H	L260I
6	PF3D7_0625100	sphingomyelin synthase 2, putative			Y	Y			D20N
6	PF3D7_0625200	conserved Plasmodium protein, unknown function			Y	Y			Q225K
6	PF3D7_0625300	DNA polymerase 1, putative			Y	Y			A316E
6	PF3D7_0625900	conserved Plasmodium protein, unknown function			Y	Y			K71I	K217N	N263K
6	PF3D7_0626000	conserved Plasmodium protein, unknown function			Y	Y			E1030K
6	PF3D7_0626300	3-oxoacyl-acyl-carrier protein synthase I/II			Y	Y			R169S
6	PF3D7_0626400	CRAL/TRIO domain-containing protein, putative			Y	Y			I30M	A251S	D823N
6	PF3D7_0626700	ATPase			Y	Y			M218T
6	PF3D7_0627100	ankyrin-repeat protein, putative			Y	Y			M703I
6	PF3D7_0627700	transportin			Y	Y			A372T	T793I	N929D
6	PF3D7_0627800	acetyl-CoA synthetase, putative			Y	Y			H992D	I984N	S877N	D863N	T700A	T498P	K479N	A284P	I180V	Y7H
6	PF3D7_0628100	HECT-domain (ubiquitin-transferase), putative			Y	Y			T9747S	R8976I	N8274K	C7366S	H7274R	S5952N	L5602M	I4981N	P4184L	I1785V	N781S
6	PF3D7_0628200	eukaryotic translation initiation factor 2-alpha kinase			Y	Y			C157S	K204I	L1371F
6	PF3D7_0628600	DNA methyltransferase 1-associated protein 1, putative				Y			L15I
6	PF3D7_0628800	glutamyl-tRNA(Gln) amidotransferase subunit B				Y			H510Y
6	PF3D7_0629300	phospholipase, putative				Y			R65L	E346D	S418N
7	PF3D7_0706500	conserved Plasmodium protein, unknown function						Y	N436S	S406N
7	PF3D7_0706600	conserved Plasmodium protein, unknown function						Y	N81H
7	PF3D7_0707200	conserved Plasmodium protein, unknown function						Y	D985G	H983D	C982S	F973L	I942M
7	PF3D7_0707500	conserved Plasmodium protein, unknown function						Y	I979M	V1420I
7	PF3D7_0707700	E3 ubiquitin-protein ligase, putative						Y	R237K	S577G
7	PF3D7_0708200	conserved Plasmodium protein, unknown function			Y				E795D	S526G	R289K
7	PF3D7_0708500	heat shock protein 86 family protein		Y	Y	Y	Y		D801N	E466K	K154N
7	PF3D7_0708700	Cg8 protein		Y	Y	Y	Y		D200E
7	PF3D7_0709000	chloroquine resistance transporter	Y	Y	Y	Y	Y		M74I	N75D	N75K	K76T	A220S	Q271E	N326S	I356T	R371I
7	PF3D7_0709100	Cg1 protein	Y	Y	Y	Y	Y		E161D	V177I	N608D	P676S	T732R	S740P	M828I	K1121N	N1122D
7	PF3D7_0709200	glutaredoxin-like protein	Y	Y	Y	Y	Y		L124V	G114E
7	PF3D7_0709300	Cg2 protein	Y	Y	Y	Y	Y		S2483N	L2379M	D2205N	H2169Y	N2167S	H2074P	Q2069H	V2042G	S1992N	L1883V	S1426C	M1350I	F989L	Y814N	Y716F	G281A	H275Q
7	PF3D7_0709400	Cg7 protein	Y	Y	Y	Y	Y		Y172H	V161E
7	PF3D7_0709600	ribonucleases P/MRP protein subunit POP1, putative	Y	Y	Y	Y	Y		K325N	D80E
7	PF3D7_0709700	prodrug activation and resistance esterase	Y	Y		Y			M261I
7	PF3D7_0709900	conserved protein, unknown function	Y	Y					T368S	T362I	H338Y	S336C	V267G	C223R
7	PF3D7_0710000	conserved Plasmodium protein, unknown function	Y	Y					T2583I	L2544F	I2543L	D2510V	Y2435H	H2299N	S2065G	K1893N	D1881G	S1248N	I909L	M883I	M755I	Q655H	H410N	H230N
7	PF3D7_0710100	conserved protein, unknown function	Y	Y					Q296K
7	PF3D7_0710200	conserved Plasmodium protein, unknown function	Y	Y					A201T	V405I	V417L	T666R	N730D	I802V	I825M	D863N	I867N	P868S	E885Q	N891Y	N891S	I897V	I897R	N942D	N1000H	Q1001P	G1002D	E1006K	S1007C	D1010G	S1019G	K1109N	D1118E	N1121Y	N1121I	Q1130K	N1182D	V1247I
									N1367K	N1619D	A1634V	I1685S	R1715T	T1732A	T1732K	R1754M	H1766N	E1767Q	M1768I	N1789K	K1790Q	L1809Q	Q1813E	V1840I	E1879D	N1931K	Q1943E	V2120I	K2128N	V2134I	E2151D	R2152K	R2154K	I2162T	S2175N	V2179D	K2418E	V2780L
7	PF3D7_0710400	DNA repair protein RAD14, putative	Y	Y					N283D	D318E
7	PF3D7_0710500	conserved protein, unknown function	Y	Y					V43I
7	PF3D7_0710700	conserved Plasmodium protein, unknown function	Y	Y					I145V	S126N	K122E	N87Y	S41L
7	PF3D7_0711000	AAA family ATPase, CDC48 subfamily	Y	Y					D834N
7	PF3D7_0711100	conserved protein, unknown function	Y	Y					K56N
7	PF3D7_0711200	conserved Plasmodium protein, unknown function	Y	Y					L184F	I208L	L301V	N326I	T367N	N415S	N659H
7	PF3D7_0711400	histone deacetylase complex subunit SAP18, putative	Y	Y					Y445C	S142N	I129M
7	PF3D7_0711500	regulator of chromosome condensation, putative	Y	Y					S78T	T370I	R502S
7	PF3D7_0713500	conserved Plasmodium protein, unknown function	Y	Y					E8D
7	PF3D7_0713600	ribosomal protein S5, mitochondrial, putative	Y	Y					V56I	A103V	L105M	N849K
7	PF3D7_0713900	conserved Plasmodium protein, unknown function	Y	Y					I3172V	D2755N	S2187N	N2016S	H1536Q	S1182I	L1071V	T598A	L369F
7	PF3D7_0714200	conserved Plasmodium protein, unknown function	Y	Y					S324N	I1245K
7	PF3D7_0714300	palmitoyltransferase DHHC4, putative	Y	Y					Y767C
7	PF3D7_0714600	conserved protein, unknown function	Y	Y					K90N
7	PF3D7_0715200	conserved Plasmodium protein, unknown function	Y	Y					N2187D	E2184K	I2036L	K1631E	N1524S	R1023K
7	PF3D7_0715800	drug/metabolite transporter DMT1, putative	Y	Y					S129L	Y107N
7	PF3D7_0716000	RNA-binding protein, putative	Y	Y					T233M	E960D	N961D	N988K	S991G	N992D
7	PF3D7_0716100	protein SDA1, putative	Y	Y					D880N
7	PF3D7_0716200	PDCD2 domain-containing protein, putative	Y	Y					M147I
7	PF3D7_0716300	conserved protein, unknown function	Y	Y					K52E	E218K	R219L
12	PF3D7_1237500	conserved Plasmodium protein, unknown function	Y						K629R
12	PF3D7_1237900	conserved Plasmodium protein, unknown function	Y						I549V	V812I
12	PF3D7_1238300	pre-mRNA-splicing factor CWC22, putative	Y						E293K	K298E
12	PF3D7_1238500	conserved Plasmodium protein, unknown function	Y						E1178D	D1179E	N1181S	D1185N	E1187D	S1189C	N1193D	S1245C
12	PF3D7_1238900	protein kinase 2	Y						E488Q	H438D
12	PF3D7_1239200	AP2 domain transcription factor, putative	Y						V1788I
12	PF3D7_1239600	hydroxyethylthiazole kinase	Y	Y		Y	Y	Y	A301V
12	PF3D7_1239700	ATP-dependent zinc metalloprotease FTSH 1	Y	Y		Y	Y	Y	D695G
12	PF3D7_1239800	conserved Plasmodium protein, unknown function	Y	Y		Y	Y	Y	I473L	N553D	G681S	K1340Q	A1411T	N2350D	H2982Y	A3171D	F3423S	T4824I
12	PF3D7_1240000	3-hydroxyisobutyryl-CoA hydrolase, putative	Y	Y	Y	Y	Y	Y	H159Q
12	PF3D7_1240100	early transcribed membrane protein 12	Y	Y	Y	Y	Y	Y	I84T	Y72C	I64M
12	PF3D7_1241200	conserved Plasmodium protein, unknown function	Y	Y	Y	Y	Y	Y	S2218G	I1940V
12	PF3D7_1241400	RNA-binding protein, putative	Y	Y		Y	Y	Y	I1866M	T1660N
12	PF3D7_1241600	mitochondrial carrier protein, putative	Y	Y		Y	Y	Y	I176K	S193A
12	PF3D7_1241800	ATP-dependent RNA helicase DBP9, putative	Y	Y		Y	Y	Y	K838N	S56N
12	PF3D7_1241900	tetratricopeptide repeat protein, putative	Y	Y		Y	Y	Y	M231V	M232I
12	PF3D7_1242600	protein farnesyltransferase subunit alpha	Y						H20N
12	PF3D7_1243900	double C2-like domain-containing protein	Y						I1215M	T1185K	N316T

## Sheet: Suppl Table 9
Supplementary Table 9 | Top candidate genes from progeny clone-based QN, CQ, and md-CQ QTL analyses.
QTL	Gene Name	Gene Location	SNPs between NF54, Cam3.II	Mutable in P. falciparum CDSb	P. falciparum mutant fitness score	P. berghei KO (PlasmoGEM)c	Association with antiplasmodial resistance
QN chr 7 IC50	chloroquine resistance transporter (pfcrt)	Pf3D7_07_v3:402,385..406,341	Dd2a	No	-3.025	Essential	CQ
QN chr 7 IC50 and IC90	drug metabolite transporter 1 (dmt1), putative	Pf3D7_07_v3:695,091..697,180	Y107N/S129L/N155	Yes	-3.05	Dispensable	QN (this paper)
QN, CQ, md-CQ chr 12	hydroxyethylthiazole kinase (thzk)	Pf3D7_12_v3:1,652,687..1,654,402	N244/A301V	Yes	-2.164	N/A	Putative MMV inhibitor targetd
	ATP-dependent zinc metalloprotease (ftsh1)	Pf3D7_12_v3:1,654,438..1,658,821	D695G	Yes	-1.017	ND	G489C confers actinonin resistancee
	S-adenosylmethionine mitochondrial carrier protein (samc), putative	Pf3D7_12_v3:1,774,021..1,776,962	I176K/S193A	No	-3.308	Essential	MMV019662, MMV028038 selected for CNVsf
QTL, quantitative trait locus; SNP, single-nucleotide polymorphism; QN, quinine; CQ, chloroquine; md, monodesethyl; CDS, coding sequence; KO, knockout; CNV, copy number variants; ND, not determined; N/A, not applicable
aDd2 PfCRT haplotype: M74I/N75E/K76T/A220S/Q271E/N326S/I356T/R371I
Gene IDs: pfcrt (PF3D7_0709000), dmt1 (PF3D7_0715800), samc (PF3D7_1241600), ftsh1 (PF3D7_1239700), thzk (PF3D7_1239600)
b Zhang, M. et al Science (2018): the closer the mutant fitness score is to -4, the higher the predicted fitness cost.
c Bushell, E. et al Cell (2017): essentiality of gene orthologs in P. berghei: PBANKA_1219500, PBANKA_142210, PBANKA_1455000, PBANKA_1454100
d Personal communication with Dr. Susan Wyllie.
e Goodman, C.D. et al eLife (2020)
f Cowell, A.N. et al Science (2018): MMV028038 also selected for CNVs in PF3D7_0109800 and PF3D7_0108400, and SNPs in PF3D7_0107500 (M398I/A1208E), PF3D7_0400100 (R269S/E270A/E270D), PF3D7_1028300 (H169N), PF3D7_1354900 (N370I), PF3D7_1414700 (A684T); MMV019662 for CNVs in PF3D7_0108400.
All genes are expressed in the P. falciparum asexual blood stages according to López-Barragán, M.J. et al BMC Genomics (2011).

## Sheet: Suppl Table 10
Supplementary Table 10 | List of oligonucleotides used in this study.
Name	Nucleotide sequence (5' ➝ 3')	Description	Lab name
p1	GTGTAGTTAATTCATCAAATAGCATGCC	CRISPR/Cas9 gs3221 gRNA Sequencing Fwd	p5084
p2	GTTTTTTAAATACTTGAAGAGAAACG	CRISPR/Cas9 gs3221 gRNA Sequencing Rev	p35
p3	AACATATGTTAAATATTTATTTCTC	CRISPR/Cas9 gs3221 Donor Sequencing Fwd	p282
p4	AGGGTTATTGTCTCATGAGCGG	CRISPR/Cas9 gs3221 Donor Sequencing Rev	p283
p5	TATTAACAATATAGAGGAAAATTC	dmt1 (PF3D7_0715800) Y107N/S129L SNP editing gRNA3 BbsI Fwd	p8535
p6	AAACGAATTTTCCTCTATATTGTT	dmt1 (PF3D7_0715800) Y107N/S129L SNP editing gRNA3 BbsI Rev	p8536
p7	GAGGTACCGAGCTCGAATTCGAGTGATGAGGGGGATAACAGTTTAT	dmt1 (PF3D7_0715800) donor gs3221 In-Fusion EcoRI Fwd	p8537
p8	CGAAAAGTGCCACCTGACGTCAGCTGTGAAAATTGGTATAGTCGGTT	dmt1 (PF3D7_0715800) donor gs3221 In-Fusion AatII Rev	p8538
p9	TGGATAGGTTTCTTTGTAATAATGG	dmt1 (PF3D7_0715800) PCR Upstream of SNP Donor Fwd	p8562
p10	ACTTTTTGGAATGTTTGTTACAACC	dmt1 (PF3D7_0715800) PCR Downstream of SNP Donor/3' End of DMT1 Rev	p8563
p11	TTAAGAACAGCTTTAACAATACC	dmt1 (PF3D7_0715800) Y107N/S129L Sequencing Fwd	p8564
p12	TATTACAAAGCAGATGTAAGTGTG	samc (PF3D7_12416000) I176K/S193A SNP editing gRNA1 BbsI Fwd	p8698
p13	AAACCACACTTACATCTGCTTTGT	samc (PF3D7_12416000) I176K/S193A SNP editing gRNA1 BbsI Rev	p8699
p14	TATTCTAGATTTAATTACATCAAC	samc (PF3D7_12416000) I176K/S193A SNP editing gRNA2 BbsI Fwd	p8700
p15	AAACGTTGATGTAATTAAATCTAG	samc (PF3D7_12416000) I176K/S193A SNP editing gRNA2 BbsI Rev	p8701
p16	GGAAATATATCTACGTTGAAGGC	samc (PF3D7_1241600) PCR Fwd	p8930
p17	GATATGTCTTTAATAGTTTCTATATACG	samc (PF3D7_1241600) PCR Rev	p8931
p18	TAATGAAATAAATAATCAAAAAGC	samc (PF3D7_1241600) I176K Sequencing Fwd	p8933
p19	TTGCGTACATATATAATTTGTCTAG	samc (PF3D7_1241600) S193A Sequencing Rev	p8939
p20	TATTGATGACAATAATACGAGAGA	ftsh1 (PF3D7_1239700) D695G SNP editing gRNA1 BbsI Fwd	p8640
p21	AAACTCTCTCGTATTATTGTCATC	ftsh1 (PF3D7_1239700) D695G SNP editing gRNA1 BbsI Rev	p8641
p22	TATTGTAACGGATCAGGATATAAA	ftsh1 (PF3D7_1239700) D695G SNP editing gRNA2 BbsI Fwd	p8642
p23	AAACTTTATATCCTGATCCGTTAC	ftsh1 (PF3D7_1239700) D695G SNP editing gRNA2 BbsI Rev	p8643
p24	GAGGTACCGAGCTCGAATTCAAGGTAGAAATGTTAAAAAATGATAC	ftsh1 (PF3D7_1239700) D695G SNP editing donor gs3221 In-Fusion EcoRI Fwd	p8644
p25	CGAAAAGTGCCACCTGACGTCATCTATTGAACCTTGTGTATTA	ftsh1 (PF3D7_1239700) D695G SNP editing donor gs3221 In-Fusion AatII Rev	p8645
p26	GAAACCTTATCCGGAGAAGAGATC	ftsh1 (PF3D7_1239700) PCR Fwd	p8959
p27	CCTTTTCATCTATTGAACCTTGTG	ftsh1 (PF3D7_1239700) PCR Rev	p8960
p28	CTTTTTCATATCACCCATTTTATCG	ftsh1 (PF3D7_1239700) D695G Sequencing Rev	p8962
p29	TATTACTGGGTCAGGTTGTTCTGT	thzk (PF3D7_1239600) N244/A301V SNP editing gRNA1 BbsI Fwd	p8633
p30	AAACACAGAACAACCTGACCCAGT	thzk (PF3D7_1239600) N244/A301V SNP editing gRNA1 BbsI Rev	p8634
p31	TATTTATCAAAAAGAAAAGTATCC	thzk (PF3D7_1239600) N244/A301V SNP editing gRNA2 BbsI Fwd	p8635
p32	AAACGGATACTTTTCTTTTTGATA	thzk (PF3D7_1239600) N244/A301V SNP editing gRNA2 BbsI Rev	p8636
p33	GAGGTACCGAGCTCGAATTCAAAGGAGAATTTTTGGGGA	thzk (PF3D7_1239600) N244/A301V SNP editing donor gs3221 In-Fusion EcoRI Fwd	p8637
p34	CGAAAAGTGCCACCTGACGTCCAAAATAAGTTATAATATAAATATGATATA	thzk (PF3D7_1239600) N244/A301V SNP editing donor gs3221 In-Fusion AatII Rev	p8638
p35	CAATAGCTGTTGGAGCAACAACC	thzk (PF3D7_1239600) PCR Fwd 1	p8715
p36	CATAAAGTTTGACAAAATAGCTAGTTGTTCA	thzk (PF3D7_1239600) PCR Rev 1	p8716
p37	ATATTATATAATGAGGTAATATAAAAATTGACAGTTCAC	thzk (PF3D7_1239600) PCR Rev 2	p8717
p38	AGTCCATGTTCTCATTATGTAGC	thzk (PF3D7_1239600) N244 Seq Primer Fwd	p8718
p39	GAGAAATATCCTGGTTCCCTTAG	thzk (PF3D7_1239600) A301V Seq Primer Fwd	p8719
p40	TATTGCTAAGACAAAAGTAAAACA	dmt1 (PF3D7_0715800) 3' tag gRNA1 BbsI Fwd	p8612
p41	AAACTGTTTTACTTTTGTCTTAGC	dmt1 (PF3D7_0715800) 3' tag gRNA1 BbsI Rev	p8613
p42	TATTTTGGTATAAAGAAACTGTTA	dmt1 (PF3D7_0715800) 3' tag gRNA2 BbsI Fwd	p8614
p43	AAACTAACAGTTTCTTTATACCAA	dmt1 (PF3D7_0715800) 3' tag gRNA2 BbsI Rev	p8615
p44	TATTACCATATTGATATAGAAACA	dmt1 (PF3D7_0715800) 3' tag gRNA3 BbsI Fwd	p8616
p45	AAACTGTTTCTATATCAATATGGT	dmt1 (PF3D7_0715800) 3' tag gRNA3 BbsI Rev	p8617
p46	TACCGAGCTCGAATTCGGATTAGCTATAACGGCAGAA	dmt1 (PF3D7_0715800) 3' tag donor gs3226 In-Fusion EcoRI Fwd	p8618
p47	GAAAAGTGCCACCTGACGTCAACACATTTGGCAAAATAAAAT	dmt1 (PF3D7_0715800) 3' tag donor gs3226 In-Fusion AatII Rev	p8619
p48	ACCGACTATACCAATTTTCACAGC	dmt1 (PF3D7_0715800) 3' 3×HA PCR Upstream of HR1 Fwd	p8710
p49	GTTAATCGTTTCATTCAGAAACAAACG	dmt1 (PF3D7_0715800) 3' 3×HA PCR Recodonized dmt1 Rev	p8711
p50	ATATGACGTTCCAGATTACGCTTG	dmt1 (PF3D7_0715800) 3' 3×HA PCR 3×HA Fwd	p8712
p51	ACATTTAAACCCCAAAAGGATTATCTC	dmt1 (PF3D7_0715800) 3' 3×HA PCR Downstream of HR2 Rev	p8713
p52	TTCTGAATGAAACGATTAACGCG	dmt1 (PF3D7_0715800) 3' 3×HA Sequencing from Recodonized dmt1 Fwd	p8714
p53	TATTGATAACAGTTTATTGATGAT	dmt1 (PF3D7_0715800) KO gRNA1 BbsI Fwd	p8880
p54	AAACATCATCAATAAACTGTTATC	dmt1 (PF3D7_0715800) KO gRNA1 BbsI Rev	p8881
p55	TATTAATAACTTGTCTTAACGCAC	dmt1 (PF3D7_0715800) KO gRNA2 BbsI Fwd	p8882
p56	AAACGTGCGTTAAGACAAGTTATT	dmt1 (PF3D7_0715800) KO gRNA2 BbsI Rev	p8883
p57	TATTTTGGTATAAAGAAACTGTTA	dmt1 (PF3D7_0715800) KO gRNA3 BbsI Fwd	p8884
p58	AAACTAACAGTTTCTTTATACCAA	dmt1 (PF3D7_0715800) KO gRNA3 BbsI Rev	p8885
p59	CGAAAAGTGCCACCTGACGTCGCTAATTTGTAAAATTAAGAGTAATATATAATTC	dmt1 (PF3D7_0715800) KO LHR gDNA In-Fusion AatII Fwd	p8876
p60	GAGGTACCGAGCTCGAATTCCACTCCCATTATTACAAAGAAACC	dmt1 (PF3D7_0715800) KO LHR gDNA In-Fusion EcoRI Rev	p8877
p61	AGCGAATTAGCTAAGCATGCGGGCCCTATATCAATATGGTTGTAACAAACATTCC	dmt1 (PF3D7_0715800) KO RHR gDNA In-Fusion ApaI Fwd	p8878
p62	GGGAATTTCCTTATAGGGCCCGTTAATATTGATAACAATAAAAAAAAAAAAAAAAATT	dmt1 (PF3D7_0715800) KO RHR gDNA In-Fusion ApaI Rev	p8879
p63	AAGAAACTTAACAAATAATCATCCTTAGGACC	dmt1 (PF3D7_0715800) KO PCR Upstream of LHR Fwd	p8998
p64	GTACAAATTTGAAGTATATGAGAAGAATGATTAACC	dmt1 (PF3D7_0715800) KO PCR hdhfr Rev	p8999
p65	CATAAACGAGAGTACCTCTTACAAGC	dmt1 (PF3D7_0715800) KO PCR Pcdt Fwd	p9000
p66	CACATTAGATGGAGATGGAACATGG	dmt1 (PF3D7_0715800) KO PCR Downstream of RHR Rev	p9001
p67	CATAACAGTTTCTTTATACCAATCCTTTCAACC	dmt1 (PF3D7_0715800) KO PCR for Unedited Parasites Fwd	p9002
p68	CAGAGGCATGCAAGCTTCGATCC	5' Cam Sequencing Fwd	p8940
p69	CCACCATGGGGCGCGCCAGTAACATCTTAAACAACGACTTT	Recodonized dmt1 (PF3D7_0715800) no stop or start codon donor A1.2 In-Fusion Fwd	p8990
p70	AGATTTTCAGCGGCCGCCTTTTTTGAGTGTTTGTTACA	Recodonized dmt1 (PF3D7_0715800) no stop or start codon donor A1.2 In-Fusion Rev	p8991
p71	TTAAGAAGGAGATATACTATGAGTAACATCTTAAACAA	Recodonized dmt1 (PF3D7_0715800) no stop or start codon donor pFastBac LIC Fwd	p8992
p72	GATTGGAAGTAGAGGTTCTCTGCCTTTTTTGAGTGTTTGTTAC	Recodonized dmt1 (PF3D7_0715800) no stop or start codon donor pFastBac LIC Rev	p8993
p73	GGATTATTCATACCGTCCCACC	pFastBac Insertion Check Sequencing Fwd	p8994
p74	CAAATGTGGTATGGCTGATT	pFastBac Insertion Check Sequencing Rev	p8995
p75	ACAGACTGTTCCTTTCCATGGG	A1.2 Insertion Check Sequencing Fwd	p8996
p76	GATGGGCACCACCCCGGTGAAC	A1.2 Insertion Check Sequencing Rev	p8997
Fwd, forward primer; Rev, reverse primer; gRNA, guide RNA; dmt1, drug/metabolite transporter, putative; SNP, single-nucleotide polymorphism; samc, S-adenosylmethionine mitochondrial carrier protein; ftsh1, ATP-dependent zinc metalloprotease; thzk, hydroxyethylthiazole kinase; HA, human influenza hemagglutinin-based tag; KO, knockout; LHR, left homology region; RHR, right homology region; gDNA, ge…

[truncated: 10 more sheets: Suppl Table 11, Suppl Table 12, Suppl Table 13, Suppl Table 14, Suppl Table 15, Suppl Table 16, Suppl Table 17, Suppl Table 18, Suppl Table 19, Suppl Table 20]
