# Supplementary material for: Identification of genetic markers of quinine partial resistance in Plasmodium falciparum
Source: Nat Microbiol. 2026 Jul 6;11(8):2213–31. doi: 10.1038/s41564-026-02410-7 (PMC13423875; doi:10.1038/s41564-026-02410-7)
Supplement: Supplementary file 4 — Drug response data. [file 41564_2026_2410_MOESM4_ESM.xlsx]

## Sheet: Fig_1b
	pfcrt	pfmdr1	QN IC50
NF54	NF54	NF54	13.03	18.76	17.07	16.87	7.441	14.47	10.15	8.569	21.58	22.95	24.51	20.83	18.08	15.77	8.839	14.37	15.91	17.34	17.1	15.42	16.3	20.61	12.49	17.8	23.88	13.85	25.75	11.09	12.47	15.33	19.59	31.53	16.92	24.52	13.63	14.08	16.85	13.27	18.99	17.16	20.22	14.3	18.75	18.78	20.65	14.64	22.83
B4-5	NF54	NF54	40.37	30.1	30.56	53.29	48.39	45.7	37.87	36.54
D2-1	NF54	NF54	20.36	35	27.43	41.68	53.32
C5-6	NF54	NF54	43.77	44.54	20.77	25.45	32.35
C1-6	NF54	NF54	35.52	28.81	17.43	15.12	36.98	51.17	36.48	20.34	28.67	40.51	33.66	37.09
A6-2	NF54	NF54	29.21	33.27	31.97	28.54
A7-4	NF54	NF54	25.51	27.69	32.02	36.6	28.84	28.81	35.74
C3-6	NF54	NF54	33.62	27.84	26.21	22.82	33.59	39.95
C2-6	NF54	NF54	35.13	28.49	19.96	32.92	33.46	31.48
D2-3	NF54	NF54	25.46	28.08	26.4	33.19
D8-2	NF54	NF54	26.39	22.5	26.98	35.17
C4-6	NF54	NF54	34.45	31.39	16.29
C4-5	NF54	NF54	28.83	31.57	28.31	27.94	26.36	20
D4-6	NF54	NF54	27.78	28.42	20.7	27.49	31.59	26.51
A5-F2	NF54	NF54	29.02	30.32	25.64	22.66
B4-6	NF54	NF54	21.02	39.52	18.51	19.2	26.75	26.85
B-QN95-2-C4	NF54	NF54	23.54	30.3	22.42	23.33
C7-6	NF54	NF54	20.67	27.78	25.51
D8-3	NF54	NF54	21.11	23.46	26	27.88
B-QN75-2-E3	NF54	NF54	21.03	28.22	21.85	22.85	23.43
B-QN75-2-H11	NF54	NF54	17.21	17.44	28.26	29.87
B-QN75-2-F4	NF54	NF54	24.36	16.97	21.37	21.77
B-QN75-1-G7	NF54	NF54	21.56	22	15.68	17.8	28.48
B6-6	NF54	NF54	19.47	21.5	21.19
B-QN95-2-B4	NF54	NF54	20.24	15.12	23.23	17.44
B-QN95-2-A4	NF54	NF54	19.82	16.88	16.54	19.12
B-QN75-2-D1	NF54	NF54	19.45	22.32	13.72	16.25
B-QN75-1-H4	NF54	NF54	13.41	17.98	20.61	18.62
B3-4	NF54	NF54	13.93	19.31	14	18.2
A4-1	NF54	NF54	10.89	14.95	16.39	11.12	12.96
C-QN95-1-E7	NF54	Cam3.II	46.4	52.16	47	33.02	52.47
B1-6	NF54	Cam3.II	55.61	41.85	42.35	48.96	34.87	44.12	48.35
B-QN95-1-C1	NF54	Cam3.II	53.84	41.46	41.74	42.29
B6-5	NF54	Cam3.II	23.78	37.74	61.78	49.69	34.44	68.44	34.03	33.19	54.26
B-QN95-2-H1	NF54	Cam3.II	67.72	47.35	46.27	26.69	28.28	34.22
B-QN95-1-D9	NF54	Cam3.II	61	47.82	44.45	31.22	35.65	19.45
C-QN95-1-E5	NF54	Cam3.II	50.43	37.59	32.68	38.77
B-QN75-2-E5	NF54	Cam3.II	30.43	31.72	36.15	54.27
B-QN95-2-C8	NF54	Cam3.II	42.22	47.43	42.02	44.96	25.99	42.71	20.83
B5-6	NF54	Cam3.II	30.63	34.37	48.25
A1-4	NF54	Cam3.II	42.43	35.39	42.1	27.06	29.66	22.88	39.75	36.47	39.56	50.39
A1-1	NF54	Cam3.II	26.23	35.54	45.4	26.1	44.12
B-QN95-2-H4	NF54	Cam3.II	45.8	35.94	26.25	26.87
C-QN95-180-F2	NF54	Cam3.II	25.04	43.81	29.35	30.57
B-QN95-2-F2	NF54	Cam3.II	41.31	28.54	22.46	25.16
A5-1	NF54	Cam3.II	45.57	17.45	22.92	20.21	28.22	33.83	28.8	37.87
A4-2	NF54	Cam3.II	23.63	28.88	23.83	31.93
C5-4	NF54	Cam3.II	18.01	13.74	26.29	37.68	38.88	23.44	26.19
B-QN95-2-H11	NF54	Cam3.II	26.36	21.09	20.1	26.89	26.66
B3-3	NF54	Cam3.II	33.17	31.25	30.07	12.42	18.3	16.85
B8-5	NF54	Cam3.II	22.04	16.67	21.06	29.53	28.97
B-QN95-2-F9	NF54	Cam3.II	28.97	26.46	22.46	16.59
C7-2	NF54	Cam3.II	20.39	22.47	27.9
C3-5	NF54	Cam3.II	27.41	16.42	22.17	24.83	16.46	16.35	18.03	18.91	48.14	23.86
B-QN95-1-E9	NF54	Cam3.II	28.69	16.58	24.01	23.61
B6-2	NF54	Cam3.II	14.9	21.92	30.32
A3-2	NF54	Cam3.II	19.73	16.92	21.25	25.34	12.87	35.01	18.96	20.22
B-QN95-1-C2	NF54	Cam3.II	19.59	15.37	31.5	25.66	14.23	21.37
B5-1	NF54	Cam3.II	25.41	13.7	13.82	31.18
C-QN75-1-H6	NF54	Cam3.II	21.36	12.6	19.37	20.99
A6-1	NF54	Cam3.II	13.33	9.832	12.12	16.05	13.43
C8-6	Cam3.II	NF54	116.5	73.13	34.25	77.05	34.75	51.27	98.79	56.35	67.35
B-QN95-2-D2	Cam3.II	NF54	58.02	46.91	49.81	65.07	63.14
Clow9	Cam3.II	NF54	27.91	83.31	64.98	43.29	48.68
B-CQ75-2-A11	Cam3.II	NF54	46.11	35.93	45.26	71.79	53.23
B-CQ75-1-C9	Cam3.II	NF54	49.52	48.03
C8-5	Cam3.II	NF54	42.3	40.23	37.21
C-CQ75-1-G12	Cam3.II	NF54	29.22	38.76	34.28	41.86	49.37	29.71
B-CQ75-1-H9	Cam3.II	NF54	46.17	38.35	38.08	29.11	31.7	38.1	34.19
B-CQ75-2-B2	Cam3.II	NF54	42.5	44.44	30.25	26.3
B-QN180-D9	Cam3.II	NF54	31.68	27.66	38.88	31.95	34.21
B5-4	Cam3.II	NF54	16.74	38	46.95	30.55	31.39	39.72	20.37	26.06	26.09	18.04
B-CQ75-2-B7	Cam3.II	NF54	16.93	32.27	24.67	42.08	28.12
Clow8	Cam3.II	NF54	29.22	17.81	18.2	21.52	39.29
B7-5	Cam3.II	NF54	20.36	29.38	23.77	25.45
C1-5	Cam3.II	NF54	36	18.63	17.86	21.64
B-CQ50-2-B7	Cam3.II	NF54	27.32	23.05	18.44
C-QN95-180-F8	Cam3.II	Cam3.II	129.3	82.22	175	123
B-QN95-140-A5	Cam3.II	Cam3.II	78.6	138.6	61.56	86.59	78.05	76.49	75.34	120.7	62.4	82.53	169.8
B-CQ75-1-D10	Cam3.II	Cam3.II	41.71	81.39	78.31	77.42	71.51
B-CQ50-2-E4	Cam3.II	Cam3.II	82.94	89.58	45.44	51.07	39.95
B-QN95-140-240-E4	Cam3.II	Cam3.II	57.83	74.05	50.04
B-QN95-1-D10	Cam3.II	Cam3.II	74.44	45.54
C-CQ75-1-D10	Cam3.II	Cam3.II	69.82	34.8	49.97	68.83
C-CQ50-1-A8	Cam3.II	Cam3.II	53.19	61.28	48.06	50.92
B-QN95-140-B5	Cam3.II	Cam3.II	46.46	43.47	81.53	30.83
B-QN95-1-B9	Cam3.II	Cam3.II	49.97	48.83	29.31	27.01
D7-5	Cam3.II	Cam3.II	31.69	43.44	41.21	22.35	48.5	22.78	56.03	35.7
B-CQ75-2-F12	Cam3.II	Cam3.II	43.19	38.98	30.68	29.97
B-QN140-E8	Cam3.II	Cam3.II	21.26	32.5	27.25	59.07	26.98
B-CQ50-1-B8	Cam3.II	Cam3.II	37.36	29.11	22.91	24.33
Cam3.II	Cam3.II	Cam3.II	132.8	111	181.5	97.98	101.7	83.1	187.1	129.7	166.5	184.9	236.6	221.6	153.5	128.8	131.1	124.6	112.2	155.6	117.7	90.23	108.6	158.3	90.08	193.7	163.1	131.4	98.08	103.1	116.5	104.1	113.8	136.3	89.07	121.4	132.6	118.7	85.48	178.5	104.2	104.3	82.33	79.23	81.38	158	99.56	91.92	103
[truncated: 41 more columns]

## Sheet: Fig_1c
	pfcrt	pfmdr1	QN IC90
NF54	NF54	NF54	34.56	88.88	51.89	39.74	24.54	41.24	27.99	22.58	41.84	47	59.67	72.61	37.71	42.32	55.44	38.03	34.7	42.34	34.6	32.21	31.99	42.42	28.57	36.39	51.4	30.86	51.37	22.68	34.94	36.54	32.94	110.1	32.9	61.15	29.63	36.64	36.37	35.49	35.18	36.66	38.64	33.83	33.92	34.16	37.94	28.29	43
B4-5	NF54	NF54	82.84	77.71	77.03	141	105	113.7	59.77	66.65
D2-1	NF54	NF54	104.9	81.23	64.63	87.91	123
C5-6	NF54	NF54	79.88	74.78	47.98	67.92	77.37
C1-6	NF54	NF54	118.6	119.8	47.82	60.3	72	121.6	72.59	84.41	49.71	83.72	80.88	97.99
A6-2	NF54	NF54	55.72	76.77	58.28	58.56
A7-4	NF54	NF54	115.4	69.72	78.24	72.35	80.12	88	82.25
C3-6	NF54	NF54	66.47	51.36	61.66	45.35	55.7	76.81
C2-6	NF54	NF54	78.72	105.7	77.63	97	79.87
D2-3	NF54	NF54	71.81	88.97	61.88	86.48
D8-2	NF54	NF54	62.86	50.89	81.71	81.3
C4-6	NF54	NF54	62.53	62.3	43
C4-5	NF54	NF54	75.48	57.15	56.28	55.65	85.86	44.44
D4-6	NF54	NF54	75.08	82.09	51.39	80.07	69.05	56.52
A5-F2	NF54	NF54	87.73	72.15	66.95	50.88
B4-6	NF54	NF54	43.25	80.06	39.47	37.01	54.11	47.04
B-QN95-2-C4	NF54	NF54	65.92	57.28	82.4	50.42
C7-6	NF54	NF54	46.06	57.25	67.7
D8-3	NF54	NF54	53.31	54.19	63.68	91.61
B-QN75-2-E3	NF54	NF54	66.09	78.15	112.7	53.87	59.62
B-QN75-2-H11	NF54	NF54	41.56	56.49
B-QN75-2-F4	NF54	NF54	50.48	46.47	51.64	41.32
B-QN75-1-G7	NF54	NF54	53.26	96.8	38.96	34.34	64.89
B6-6	NF54	NF54	32.28	44.34	36.7
B-QN95-2-B4	NF54	NF54	54.52	69.81	59.06	54.55
B-QN95-2-A4	NF54	NF54	74.62	48.24	46.49	55.95
B-QN75-2-D1	NF54	NF54	37.16	45.73	37.5	49.4
B-QN75-1-H4	NF54	NF54	29.43	39.73	42.59	36.43
B3-4	NF54	NF54	28.65	41.68	22.33	37.77
A4-1	NF54	NF54	50.25	45.67	37.43	28.97	31.14
B1-6	NF54	Cam3.II	114.5	125.8	77.34	95.85	87.19	102.8	131
B-QN95-1-C1	NF54	Cam3.II	103	110.4	83.48	89.23
B6-5	NF54	Cam3.II	94.66	100.3	203.2	104.7	161.2	127.3	186.8	103.7	124.1
B-QN95-2-H1	NF54	Cam3.II	142.2	121.9	237.3	70.26	68.12	90.33
B-QN95-1-D9	NF54	Cam3.II	329.1	153.6	384	86.52	81.01	86.67
C-QN95-1-E5	NF54	Cam3.II	131.3	106.3	73.19	102.9
B-QN75-2-E5	NF54	Cam3.II	150.4	72.69	78.98	140.7
B-QN95-2-C8	NF54	Cam3.II	465.5	490.2	304.1	159.7	50.12	167.9	97.72
B5-6	NF54	Cam3.II	69.01	140.8	111.2
A1-4	NF54	Cam3.II	108.6	83.85	107.1	71.29	76.67	59.54	78.46	89.16	83.57	106.4
A1-1	NF54	Cam3.II	83.12	63.36	105.9	98.44	94.95	84.94
B-QN95-2-H4	NF54	Cam3.II	96.64	81.13	70.62	98.76
B-QN95-2-F2	NF54	Cam3.II	91.2	67.98	48.33	63.87
A5-1	NF54	Cam3.II	118.5	63.93	88.31	70.09	84.01	75.84	79.89	86.45
A4-2	NF54	Cam3.II	58.45	74.22	61.66	66.4
C5-4	NF54	Cam3.II	46.7	66.56	75.52	77.7	82.05	80.08	74.9
B-QN95-2-H11	NF54	Cam3.II	97.07	147	208.2	212	102.4
B3-3	NF54	Cam3.II	87.5	108.1	83.79	43.08	85.68	59.46
B8-5	NF54	Cam3.II	47.6	39.68	65.7	53.45	59
B-QN95-2-F9	NF54	Cam3.II	63.05	72.96	108.4	89.45
C7-2	NF54	Cam3.II	73.97	68.63	64.99
C3-5	NF54	Cam3.II	89.4	83.67	69.98	73.67	65.85	46.95	54.95	96.12	87.44	65.94
B-QN95-1-E9	NF54	Cam3.II	64.12	42.47	60.14	60.04
B6-2	NF54	Cam3.II	57.33	60	71.62
A3-2	NF54	Cam3.II	76.31	121.9	56.74	52.31	86.5	73.78
B-QN95-1-C2	NF54	Cam3.II	51.3	33.47	79.18	72.72	63.72	70.18
B5-1	NF54	Cam3.II	59.61	53.11	67.75	64.1
C-QN75-1-H6	NF54	Cam3.II	46.98	28.45	33.23	45.45
A6-1	NF54	Cam3.II	24.75	22.05	27.72	65.1	31.79
C8-6	Cam3.II	NF54	282.4	114.8	289.5	108.1	350.3	331.7	310.2	343.2
B-QN95-2-D2	Cam3.II	NF54	304.8	343.1	135.5	186.5	195.9
Clow9	Cam3.II	NF54	109.5	272.9	163.1	138	164.2
B-CQ75-2-A11	Cam3.II	NF54	257.7	110.4	165.7	196	140.2
C8-5	Cam3.II	NF54	169.4	133.9	219.7
C-CQ75-1-G12	Cam3.II	NF54	247.3	379.9	248	103.6	222.7	178.7
B-CQ75-1-H9	Cam3.II	NF54	122.3	110.4	144.3	119.8	137.3	127.7	81.99
B-CQ75-2-B2	Cam3.II	NF54	116.2	95.26	94.01	74.52
B-QN180-D9	Cam3.II	NF54	97.17	72.32	132.4	117.9	93.33
B5-4	Cam3.II	NF54	73.81	95.52	124.4	171	73.26	82.27	92.39	144.9	229.9	68.5
B-CQ75-2-B7	Cam3.II	NF54	111.6	145.5	69.01	91.34	101
Clow8	Cam3.II	NF54	155.8	43.13	62.24	129.7	129.7
B7-5	Cam3.II	NF54	49.01	53.1	53.61	94.97
C1-5	Cam3.II	NF54	420.9	227.7	86.41	359.4
C-QN95-180-F8	Cam3.II	Cam3.II	605.2	477.4	586	862.4
B-QN95-140-A5	Cam3.II	Cam3.II	1108	382.1	235.4	236.8	336.7	600.2	263.8	367.7	320.3	329.2	542.1
B-CQ75-1-D10	Cam3.II	Cam3.II	241.9	336.9	441.5	338.7	217.4
B-CQ50-2-E4	Cam3.II	Cam3.II	180.7	207.5	231.3	169.1	116.6
B-QN95-140-240-E4	Cam3.II	Cam3.II	170.2	145	168.7
B-QN95-1-D10	Cam3.II	Cam3.II	336.3	296.1
C-CQ75-1-D10	Cam3.II	Cam3.II	164.3	285.7	137.6	240.7
C-CQ50-1-A8	Cam3.II	Cam3.II	266	190	192.2	142.8
B-QN95-1-B9	Cam3.II	Cam3.II	217.3	212.1	98.59	84.77
D7-5	Cam3.II	Cam3.II	106.9	114.8	68.37	117.8	72.63	120.5	168.5
B-CQ75-2-F12	Cam3.II	Cam3.II	99.87	97.66	74.62	157.8
B-QN140-E8	Cam3.II	Cam3.II	198.8	345.7	472.3	312.1	366.1
B-CQ50-1-B8	Cam3.II	Cam3.II	114.2	164.6	105.1	120.7
Cam3.II	Cam3.II	Cam3.II	707.5	627.8	396.5	341.3	1399	259.8	697.4	892.4	439	432	516.2	541.9	574.3	442.5	501.3	505.9	598.6	436	912.2	593.9	1107	700.7	361.3	528	476.1	402.5	576.8	257.4	406.3	529.3	708.5	742.7	464.6	629.3	579.8	1017	288.5	525.4	292.8	429.3	307.7	340.8	1845	471.5	4218	1190	2808
[truncated: 41 more columns]

## Sheet: Fig_1d
	pfcrt	pfmdr1	md-CQ IC50
NF54	NF54	NF54	29.76	38.09	30.84	27.32	25.98	39.41	21.84	26.76	21.42	22.02	24.35	23.34	33.91	32.44	32.59	30.09	32.04	23.88	29.81	18.87	34.82	20.76	25.35	21.37	29.4	21.41	15.26	14.84	17.71	16.39	11.35	17.43	15.92	17.66	2.663	18.59	16.97	8.902	10.92	21.58	16.4	19.22	19.25	33.64	36.29	20.26	32.26
B4-5	NF54	NF54	29.67	18.7	22.42	29.62	37.5	18.1	14.04	17.5
D2-1	NF54	NF54	66.08	61.11	44.89	55.7	33.92
C5-6	NF54	NF54	50.53	21.54	34.44	33.9
A6-2	NF54	NF54	33.75	34.3	33.49	22.43	36.56
A7-4	NF54	NF54	21.52	20.59	23.06	17.93	31.45
C3-6	NF54	NF54	36.5	30.19	31.78	22.19	32.23
C2-6	NF54	NF54	19.56	29.72	22.61
D2-3	NF54	NF54	21.87	25.65	24.77	27.35	26.73
D8-2	NF54	NF54	25.1	19.9	21.34	24.64
C4-6	NF54	NF54	31.21	24.62	21.19	23.34
C4-5	NF54	NF54	51.28	43.92	38.81	32.91
D4-6	NF54	NF54	31.31	23.24	26.52	31.53	18.47
B4-6	NF54	NF54	41.02	38.3	38.05	36.65	38.19
B-QN95-2-C4	NF54	NF54	26.95	36.58	24.5	27.78
C7-6	NF54	NF54	21.54	34.38	36.87	30.76
D8-3	NF54	NF54	31.94	33.51	49.78	32.4
B-QN75-2-E3	NF54	NF54	25.51	24.05	32.95	35.56
B-QN75-2-H11	NF54	NF54	15.65	19.48	20.23	26.58	24.25
B-QN75-2-F4	NF54	NF54	41.63	39.84	40.85	42.26
B-QN75-1-G7	NF54	NF54	25.45	41.69	20.34	29.99	27.4
B6-6	NF54	NF54	29.15	29.68	30.56	31.87	29.13
B-QN95-2-B4	NF54	NF54	26.28	30.33	30.05	21.03
B-QN95-2-A4	NF54	NF54	36.79	25.4	19.8	25.73
B-QN75-2-D1	NF54	NF54	42.06	52.67	32.2	47.77	37.81
B-QN75-1-H4	NF54	NF54	30.44	24.92	25.51	23.21
B3-4	NF54	NF54	34.76	31.74	23.09	22.61
C-QN95-1-E7	NF54	Cam3.II	14.94	23.86	25	34.26	25	32.63
B-QN95-1-C1	NF54	Cam3.II	47.78	42.98	47.38	28.41	41.68
B-QN95-2-H1	NF54	Cam3.II	24.84	35.13	26.74	30.82
B-QN95-1-D9	NF54	Cam3.II	33.68	32.5	35.25	32.61
C-QN95-1-E5	NF54	Cam3.II	40.97	50.45	37.82	36.38	36.99
B-QN75-2-E5	NF54	Cam3.II	38.18	36.54	33.12	39.73
B-QN95-2-C8	NF54	Cam3.II	21.36	23.84	27.24	32.14	36.8	29.48	17.28
B5-6	NF54	Cam3.II	24.56	24.24
B-QN95-2-H4	NF54	Cam3.II	43.4	58.95	40.86	35.21	31.51
C-QN95-180-F2	NF54	Cam3.II	17.13	23.7	19.36	31.79
B-QN95-2-F2	NF54	Cam3.II	39.23	50.11	38.02	27.57	35.66
A5-1	NF54	Cam3.II	18.99	16.65	27.47
A4-2	NF54	Cam3.II	20.7	22.14	25.08	29.2
C5-4	NF54	Cam3.II	31.78	21.57	30.81	31.03
B-QN95-2-H11	NF54	Cam3.II	32.88	37.96	36.08	33.46
B3-3	NF54	Cam3.II	37.28	22.63	23.56	24.83
B8-5	NF54	Cam3.II	42.75	38.44
B-QN95-2-F9	NF54	Cam3.II	29.89	32.65	25.2	28.86	26.96
C7-2	NF54	Cam3.II	33.17	27.08	44.98
B-QN95-1-E9	NF54	Cam3.II	40.42	53.59	34.19	36.57	32.28
B6-2	NF54	Cam3.II	19.84	20.68	37.34	40.71
A3-2	NF54	Cam3.II	17.08	24.25	24.68	15.45	21.61
B-QN95-1-C2	NF54	Cam3.II	25.22	36.29	39.69	29.87	34.85	30.93
B5-1	NF54	Cam3.II	24.4	23.49	29.89	20.25	38
C-QN75-1-H6	NF54	Cam3.II	29.04	20.08	24.41	34.83
C8-6	Cam3.II	NF54	1324	691.7	1025	585.5	564.2	694.3
B-QN95-2-D2	Cam3.II	NF54	627.1	892.8	524	791.1	1000	977.9
Clow9	Cam3.II	NF54	650.9	590.5	415.8	539	687.7	700.2	252.2
B-CQ75-2-A11	Cam3.II	NF54	988.6	1226	1260	1560
B-CQ75-1-C9	Cam3.II	NF54	529.6
C8-5	Cam3.II	NF54	1046	1198	1175	1131
C-CQ75-1-G12	Cam3.II	NF54	420.1	329.4	404.6	514.7
B-CQ75-1-H9	Cam3.II	NF54	325.7	515.7	309.1	408.3	313.1	297.3	265.1
B-CQ75-2-B2	Cam3.II	NF54	617	519.9	810.6	668.4
B-QN180-D9	Cam3.II	NF54	284.4	182.7	263	401.5
B5-4	Cam3.II	NF54	1351	964.1	766	915.5	451.2	431.1	375.5	337.7
B-CQ75-2-B7	Cam3.II	NF54	768	900	678	910.4
Clow8	Cam3.II	Cam3.II	626.4	676	931.2
B7-5	Cam3.II	Cam3.II	500.5	885.5	739.3
B-CQ50-2-B7	Cam3.II	Cam3.II	732.2	684.4	830.3
C-QN95-180-F8	Cam3.II	Cam3.II	709.2	781.1	1205	993.5	498.7	447.5	821.3	648.4
B-QN95-140-A5	Cam3.II	Cam3.II	455.4	565.3	479.5	549.1	382	493.7	427.7	606.1	395.5	717.6	483.8	706.8	368.3	399.4
B-CQ75-1-D10	Cam3.II	Cam3.II	297.1	550.7	391.6	495.8
B-CQ50-2-E4	Cam3.II	Cam3.II	524.9	580.1	384.5	257.6
B-QN95-140-240-E4	Cam3.II	Cam3.II	130.2	352.2	342.9
B-QN95-1-D10	Cam3.II	Cam3.II	805.1
C-CQ75-1-D10	Cam3.II	Cam3.II	531	376.2	379.7	753
C-CQ50-1-A8	Cam3.II	Cam3.II	160	556.8	532.8	730	470.4
B-QN95-140-B5	Cam3.II	Cam3.II	171.7	304.5
B-QN95-1-B9	Cam3.II	Cam3.II	1074	1138	1164	949.2
D7-5	Cam3.II	Cam3.II	1012	1618	830.5	633.8	749.1	496.8
B-CQ75-2-F12	Cam3.II	Cam3.II	489.9	421.5	365.6	507.7
B-QN140-E8	Cam3.II	Cam3.II	177.6	133.3	324.2	137.3	254.5	224.6
B-CQ50-1-B8	Cam3.II	Cam3.II	656.8	853	521.4	1035	615.6
Cam3.II	Cam3.II	Cam3.II	1122	1492	1847	955.2	1040	1152	750.4	1058	864	1076	895	904.6	1067	1064	1426	783.8	917.7	786.7	656.3	1081	990.6	1665	820.4	1237	1212	896.9	1794	853.4	1057	807.2	408.4	600.7	719.1	392.7	587.6	501.3	582.8	731.3	499.8	868.1	690	1025	1663	633.7	1523	625.6	885.8
[truncated: 12 more columns]
