# Supplementary material for: Identification of genetic markers of quinine partial resistance in Plasmodium falciparum
Source: Nat Microbiol. 2026 Jul 6;11(8):2213–31. doi: 10.1038/s41564-026-02410-7 (PMC13423875; doi:10.1038/s41564-026-02410-7)
Supplement: Supplementary file 5 — Drug response data, statistical source data. [file 41564_2026_2410_MOESM5_ESM.xlsx]

## Sheet: Fig_3a
Fig. 3a | Quinine IC50 values for the profiled unedited cross progeny and two parents, grouped by pfcrt and dmt1 genotypes.
Quinine IC50	WT PfCRT, WT DMT1	WT PfCRT, Mutant DMT1	Mutant PfCRT, WT DMT1	Mutant PfCRT, Mutant DMT1			Table Analyzed	QN IC50			Table Analyzed	QN IC50
	13.092	39.6068	24.5266	62.719
	35.692	37.558	27.8847	24.027			Column B	Mutant PfCRT, WT DMT1			Column C	WT PfCRT, Mutant DMT1
	30.082	36.57	36.1737	35.97			vs.	vs.			vs.	vs.
	16.18	39.5586		22.5639			Column A	WT PfCRT, WT DMT1			Column B	Mutant PfCRT, WT DMT1
	30.686	31.4976		39.8581
	26.908			50.1874			Mann Whitney test				Mann Whitney test
	26.844			27.903			P value	0.3418			P value	0.0714
	12.791			58.224			Exact or approximate P value?	Exact			Exact or approximate P value?	Exact
	20.448			58.562			P value summary	ns			P value summary	ns
	37.035			53.144			Significantly different (P < 0.05)?	No			Significantly different (P < 0.05)?	No
	41.899			22.6449			One- or two-tailed P value?	Two-tailed			One- or two-tailed P value?	Two-tailed
	20.7			122.993			Sum of ranks in column A,B	1651 , 119			Sum of ranks in column B,C	7 , 29
	21.963			49.14			Mann-Whitney U	55			Mann-Whitney U	1
	24.468			27.577
	34.48			53.766			Difference between medians				Difference between medians
	29.746			68.1663			Median of column A	24.60, n=56			Median of column B	27.88, n=3
	23.129			88.9461			Median of column B	27.88, n=3			Median of column C	37.56, n=5
	30.151			37.281			Difference: Actual	3.289			Difference: Actual	9.673
	28.133			35.012			Difference: Hodges-Lehmann	3.706			Difference: Hodges-Lehmann	8.685
	26.02			48.7693
	21.474			35.273
	22.435			31.2928			Table Analyzed	QN IC50			Table Analyzed	QN IC50
	44.742			36.549
	24.849			56.127			Column D	Mutant PfCRT, Mutant DMT1			Column D	Mutant PfCRT, Mutant DMT1
	24.42			59.841			vs.	vs.			vs.	vs.
	31.958			32.6736			Column C	WT PfCRT, Mutant DMT1			Column A	WT PfCRT, WT DMT1
	33.696			47.4668
	26.739			117.587			Mann Whitney test				Mann Whitney test
	19.68						P value	0.4191			P value	<0.0001
	22.19						Exact or approximate P value?	Exact			Exact or approximate P value?	Exact
	26.869						P value summary	ns			P value summary	****
	23.382						Significantly different (P < 0.05)?	No			Significantly different (P < 0.05)?	Yes
	27.936						One- or two-tailed P value?	Two-tailed			One- or two-tailed P value?	Two-tailed
	30.505						Sum of ranks in column C,D	68 , 493			Sum of ranks in column A,D	1804 , 1766
	27.397						Mann-Whitney U	53			Mann-Whitney U	208
	24.478
	20.667						Difference between medians				Difference between medians
	18.7646						Median of column C	37.56, n=5			Median of column A	24.60, n=56
	23.351						Median of column D	48.12, n=28			Median of column D	48.12, n=28
	24.714						Difference: Actual	10.56			Difference: Actual	23.52
	20.941						Difference: Hodges-Lehmann	9.557			Difference: Hodges-Lehmann	18.9
	17.638
	37.096
	44.553						Table Analyzed	QN IC50			Table Analyzed	QN IC50
	39.3672
	45.5962						Column C	WT PfCRT, Mutant DMT1			Column D	Mutant PfCRT, Mutant DMT1
	17.4409						vs.	vs.			vs.	vs.
	18.188						Column A	WT PfCRT, WT DMT1			Column B	Mutant PfCRT, WT DMT1
	18.035
	24.029						Mann Whitney test				Mann Whitney test
	22.788						P value	0.0023			P value	0.1055
	20.49						Exact or approximate P value?	Exact			Exact or approximate P value?	Exact
	28.5698						P value summary	**			P value summary	ns
	32.825						Significantly different (P < 0.05)?	Yes			Significantly different (P < 0.05)?	No
	23.118						One- or two-tailed P value?	Two-tailed			One- or two-tailed P value?	Two-tailed
	14.2104						Sum of ranks in column A,C	1628 , 263			Sum of ranks in column B,D	23 , 473
							Mann-Whitney U	32			Mann-Whitney U	17
Mean IC50	26.3496	36.9582	29.5283	50.1523
SEM	1.04517	1.48502	3.46121	4.75772			Difference between medians				Difference between medians
N	56	5	3	28			Median of column A	24.60, n=56			Median of column B	27.88, n=3
							Median of column C	37.56, n=5			Median of column D	48.12, n=28
							Difference: Actual	12.96			Difference: Actual	20.23
							Difference: Hodges-Lehmann	11.84			Difference: Hodges-Lehmann	14.67

## Sheet: Fig_3b
Fig. 3b | Quinine IC90 values for the profiled unedited cross progeny and two parents, grouped by pfcrt and dmt1 genotypes.
Quinine IC90	WT PfCRT, WT DMT1	WT PfCRT, Mutant DMT1	Mutant PfCRT, WT DMT1	Mutant PfCRT, Mutant DMT1			Table Analyzed	QN IC90			Table Analyzed	QN IC90
	37.831	87.1422	60.3327	243.967
	85.024	150.868	106.661	93.209			Column B	Mutant PfCRT, WT DMT1			Column C	WT PfCRT, Mutant DMT1
	80.357	190.525	118.879	105.53			vs.	vs.			vs.	vs.
	31.679	110.07		233.572			Column A	WT PfCRT, WT DMT1			Column B	Mutant PfCRT, WT DMT1
	61.813			170.808
	61.006			161.668			Mann Whitney test				Mann Whitney test
	64.919			124.266			P value	0.1379			P value	0.4
	31.559			315.561			Exact or approximate P value?	Exact			Exact or approximate P value?	Exact
	74.875			176.441			P value summary	ns			P value summary	ns
	102.614			192.988			Significantly different (P < 0.05)?	No			Significantly different (P < 0.05)?	No
	129.104			618.154			One- or two-tailed P value?	Two-tailed			One- or two-tailed P value?	Two-tailed
	37.451			166.91			Sum of ranks in column A,B	1579 , 132			Sum of ranks in column B,C	9 , 19
	71.779			100.666			Mann-Whitney U	39			Mann-Whitney U	3
	56.307			198.569
	87.304			305.231			Difference between medians				Difference between medians
	87.07			383.571			Median of column A	66.14, n=55			Median of column B	106.7, n=3
	52.301			140.094			Median of column B	106.7, n=3			Median of column C	130.5, n=4
	58.684			93.841			Difference: Actual	40.52			Difference: Actual	23.81
	76.467			103.521			Difference: Hodges-Lehmann	31.81			Difference: Hodges-Lehmann	38.1
	55.125			326.472
	62.689			214.006
	48.969			220.2			Table Analyzed	QN IC90			Table Analyzed	QN IC90
	103.283			160.872
	70.867			100.471			Column D	Mutant PfCRT, Mutant DMT1			Column D	Mutant PfCRT, Mutant DMT1
	48.412			554.418			vs.	vs.			vs.	vs.
	68.481						Column C	WT PfCRT, Mutant DMT1			Column A	WT PfCRT, WT DMT1
	90.152
	68.143						Mann Whitney test				Mann Whitney test
	60.893						P value	0.1604			P value	<0.0001
	74.714						Exact or approximate P value?	Exact			Exact or approximate P value?	Exact
	68.012						P value summary	ns			P value summary	****
	69.099						Significantly different (P < 0.05)?	No			Significantly different (P < 0.05)?	Yes
	82.096						One- or two-tailed P value?	Two-tailed			One- or two-tailed P value?	Two-tailed
	82.68						Sum of ranks in column C,D	37 , 398			Sum of ranks in column A,D	1574 , 1666
	67.896						Mann-Whitney U	27			Mann-Whitney U	34
	64.072
	53.725						Difference between medians				Difference between medians
	59.1753						Median of column C	130.5, n=4			Median of column A	66.14, n=55
	71.506						Median of column D	176.4, n=25			Median of column D	176.4, n=25
	62.934						Difference: Actual	45.97			Difference: Actual	110.3
	47.3						Difference: Hodges-Lehmann	52.27			Difference: Hodges-Lehmann	114.6
	42.122
	104.986
	95.935						Table Analyzed	QN IC90			Table Analyzed	QN IC90
	101.255
	36.7002						Column C	WT PfCRT, Mutant DMT1			Column D	Mutant PfCRT, Mutant DMT1
	37.693						vs.	vs.			vs.	vs.
	55.317						Column A	WT PfCRT, WT DMT1			Column B	Mutant PfCRT, WT DMT1
	145.179
	55.998						Mann Whitney test				Mann Whitney test
	59.464						P value	0.0005			P value	0.0623
	66.1413						Exact or approximate P value?	Exact			Exact or approximate P value?	Exact
	85.993						P value summary	***			P value summary	ns
	81.723						Significantly different (P < 0.05)?	Yes			Significantly different (P < 0.05)?	No
	34.2588						One- or two-tailed P value?	Two-tailed			One- or two-tailed P value?	Two-tailed
							Sum of ranks in column A,C	1551 , 219			Sum of ranks in column B,D	18 , 388
Mean IC90	68.566	134.651	95.291	220.2			Mann-Whitney U	11			Mann-Whitney U	12
SEM	3.12761	22.8148	17.8314	27.1909
N	55	4	3	25			Difference between medians				Difference between medians
							Median of column A	66.14, n=55			Median of column B	106.7, n=3
							Median of column C	130.5, n=4			Median of column D	176.4, n=25
							Difference: Actual	64.33			Difference: Actual	69.78
							Difference: Hodges-Lehmann	61.54			Difference: Hodges-Lehmann	91.91

## Sheet: Fig_3c
Fig. 3c | md-CQ IC50 values for the profiled unedited cross progeny and two parents, grouped by pfcrt, thzk, and ftsh1 genotypes.
md-CQ IC50	WT PfCRT, WT ThzK, WT FtsH1	WT PfCRT, Mutant ThzK, Mutant FtsH1	Mutant PfCRT, WT ThzK, WT FtsH1	Mutant PfCRT, Mutant ThzK, Mutant FtsH1			Table Analyzed	md-CQ IC50			Table Analyzed	md-CQ IC50
	27.549	22.3132	689.4	774.176
	31.657		529.6	622.435			Column D	Mutant PfCRT, Mutant ThzK, Mutant FtsH1			Column C	Mutant PfCRT, WT ThzK, WT FtsH1
	41.183		412.016	733.298			vs.	vs.			vs.	vs.
	24.069			827.362			Column C	Mutant PfCRT, WT ThzK, WT FtsH1			Column A	WT PfCRT, WT ThzK, WT FtsH1
	20.259			1135.98
	24.399			521.293			Mann Whitney test				Mann Whitney test
	30.06			714.428			P value	0.5537			P value	<0.0001
	30.273			805.1			Exact or approximate P value?	Exact			Exact or approximate P value?	Exact
	23.6			416.731			P value summary	ns			P value summary	****
	40.538			339.802			Significantly different (P < 0.05)?	No			Significantly different (P < 0.05)?	Yes
	30.182			438.97			One- or two-tailed P value?	Two-tailed			One- or two-tailed P value?	Two-tailed
	25.198			746.549			Sum of ranks in column C,D	37 , 428			Sum of ranks in column A,C	1326 , 159
	24.829			727.907			Mann-Whitney U	31			Mann-Whitney U	0
	28.102			1242.37
	20.887			808.195			Difference between medians				Difference between medians
	28.452			488.863			Median of column C	529.6, n=3			Median of column A	28.60, n=51
	38.416			422.174			Median of column D	645.7, n=27			Median of column C	529.6, n=3
	33.575			490.982			Difference: Actual	116.1			Difference: Actual	501
	50.925			1077.99			Difference: Hodges-Lehmann	78.97			Difference: Hodges-Lehmann	501
	26.546			645.672
	26.505			442.466
	25.712			197.99			Table Analyzed	md-CQ IC50
	34.314			781.013
	20.556			250.528			Column D	Mutant PfCRT, Mutant ThzK, Mutant FtsH1
	22.496			272.162			vs.	vs.
	22.638			228.654			Column A	WT PfCRT, WT ThzK, WT FtsH1
	36.247			946.695
	28.168						Mann Whitney test
	26.6407						P value	<0.0001
	29.1179						Exact or approximate P value?	Exact
	28.62						P value summary	****
	33.492						Significantly different (P < 0.05)?	Yes
	26.1481						One- or two-tailed P value?	Two-tailed
	29.121						Sum of ranks in column A,D	1326 , 1755
	41.135						Mann-Whitney U	0
	41.88
	36.809						Difference between medians
	40.954						Median of column A	28.60, n=51
	40.216						Median of column D	645.7, n=27
	25.0833						Difference: Actual	617.1
	25.8878						Difference: Hodges-Lehmann	617.1
	26.535
	26.267
	35.036
	38.755
	32.459
	37.4313
	41.009
	28.6
	22.3576
	21.5649
Mean IC50	30.4403	22.3132	543.672	633.326
SEM	0.982524	N/A	80.3823	53.8187
N	51	1	3	27

## Sheet: Fig_3d
Fig. 3d | md-CQ IC50 values for the profiled unedited cross progeny and two parents, grouped by pfcrt, and samc genotypes.
md-CQ IC50	WT PfCRT, WT SAMC	WT PfCRT, Mutant SAMC	Mutant PfCRT, WT SAMC	Mutant PfCRT, Mutant SAMC			Table Analyzed	md-CQ IC50			Table Analyzed	md-CQ IC50
	27.549	22.3132	689.4	774.176
	31.657		339.802	622.435			Column C	Mutant PfCRT, WT SAMC			Column D	Mutant PfCRT, Mutant SAMC
	41.183		746.549	733.298			vs.	vs.			vs.	vs.
	24.069		412.016	827.362			Column A	WT PfCRT, WT SAMC			Column C	Mutant PfCRT, WT SAMC
	20.259			1135.98
	24.399			521.293			Mann Whitney test				Mann Whitney test
	30.06			714.428			P value	<0.0001			P value	0.4607
	30.273			805.1			Exact or approximate P value?	Exact			Exact or approximate P value?	Exact
	23.6			416.731			P value summary	****			P value summary	ns
	40.538			438.97			Significantly different (P < 0.05)?	Yes			Significantly different (P < 0.05)?	No
	30.182			727.907			One- or two-tailed P value?	Two-tailed			One- or two-tailed P value?	Two-tailed
	25.198			1242.37			Sum of ranks in column A,C	1275 , 210			Sum of ranks in column C,D	49 , 416
	24.829			808.195			Mann-Whitney U	0			Mann-Whitney U	39
	28.102			488.863
	20.887			422.174			Difference between medians				Difference between medians
	28.452			490.982			Median of column A	28.60, n=50			Median of column C	550.7, n=4
	38.416			1077.99			Median of column C	550.7, n=4			Median of column D	634.1, n=26
	33.575			645.672			Difference: Actual	522.1			Difference: Actual	83.35
	50.925			529.6			Difference: Hodges-Lehmann	515.1			Difference: Hodges-Lehmann	77.95
	26.546			442.466
	26.505			197.99
	25.712			781.013			Table Analyzed	md-CQ IC50
	34.314			250.528
	20.556			272.162			Column D	Mutant PfCRT, Mutant SAMC
	22.496			228.654			vs.	vs.
	22.638			946.695			Column A	WT PfCRT, WT SAMC
	36.247
	28.168						Mann Whitney test
	26.6407						P value	<0.0001
	29.1179						Exact or approximate P value?	Exact
	28.62						P value summary	****
	41.135						Significantly different (P < 0.05)?	Yes
	41.88						One- or two-tailed P value?	Two-tailed
	36.809						Sum of ranks in column A,D	1275 , 1651
	40.954						Mann-Whitney U	0
	40.216
	25.0833						Difference between medians
	25.8878						Median of column A	28.60, n=50
	26.535						Median of column D	634.1, n=26
	26.267						Difference: Actual	605.5
	35.036						Difference: Hodges-Lehmann	602
	38.755
	32.459
	37.4313
	41.009
	28.6
	41.009
	28.6
	22.3576
	21.5649
Mean IC50	30.666	22.3132	546.942	636.271
SEM	1.01915	N/A	100.519	54.7001
N	50	1	4	26
