# Supplementary material for: Identification of genetic markers of quinine partial resistance in Plasmodium falciparum
Source: Nat Microbiol. 2026 Jul 6;11(8):2213–31. doi: 10.1038/s41564-026-02410-7 (PMC13423875; doi:10.1038/s41564-026-02410-7)
Supplement: Supplementary file 6 — Drug response data, statistical source data. [file 41564_2026_2410_MOESM6_ESM.xlsx]

## Sheet: Fig_4a
Fig. 4a | Quinine response of DMT1 SNP-edited parents and progeny as measured by mean ± SEM IC50 values.
		QN IC50																		Mean	SEM	N	Below threshold?		p value	Adjusted p Value
x2_NF54_JHU	NF54 DMT1 WT	12.11	10.71	13.65	15.33	10.22														12.404	0.944455	5
x2_NF54_JHU dmt1Y107N/S129L	NF54 DMT1 WTMUT	11.5	9.312	8.427	12.32	10.02														10.3158	0.709994	5	No		0.1152	0.5755
x2_Cam3.II_G8	Cam3.II DMT1 MUT	57.45	43.61	72.29	73.29	160.6	139	86.84	87.99	118.4	105.8									94.527	11.5735	10
x2_Cam3.II_G8 dmt1WT	Cam3.II DMT1 MUTWT	62.92	44.84	105.7	65.7	82.99	100.4	57.43	42.48	119.7	64.04	82.62	84.38	48.77	54.85	81.96	92.82	115.4	106.9	78.55	5.80371	18	No		0.1789	0.7484
x2_B-QN95-140-A5	H079 DMT1 MUT	78.05	76.49	120.7	62.4	82.53	57.34													79.585	9.13093	6
x2_B-QN95-140-A5 dmt1WT	H079 DMT1 MUTWT	73.84	52.05	39.03	36.85	49.35	49.3	32.58	37.49	61.1	48.85	72.45	51.25	34.17	27.34					47.5464	3.80613	14	Yes		0.0011	0.0077	**
x2_B4-5	H030 DMT1 MUT	45.7	37.87	36.54																40.0367	2.85758	3
x2_B4-5 dmt1WT	H030 DMT1 MUTWT	42.4	40.59	33.8	46.24	56.09	63.94	31.84	38.32	49	47.12	42.3	46.14							44.815	2.58401	12	No		0.3974	0.9711
x2_C-QN95-180-F8	H071 DMT1 MUT	175	167.1	123	99.28															141.095	18.0318	4
x2_C-QN95-180-F8 dmt1WT	H071 DMT1 MUTWT	98.04	110.2	100	119.7	151.1	118.8	171.2	62.71	155.5	100.8	69.02								114.279	10.3214	11	No		0.208	0.8045
x2_B-CQ75-1-H9	H062 DMT1 WT	46.17	33.04	38.35	38.08	29.11	31.7	38.1	32.75											35.9125	1.90353	8
x2_B-CQ75-1-H9 dmt1Y107N/S129L	H062 DMT1 WTMUT	36.92	18.69	40.76	41.01	18.33	27.12	43.08	16.8	37.04										31.0833	3.61634	9	No		0.2731	0.8928
x2_B5-4	H046 DMT1 WT	26.06	26.09	18.04																23.3967	2.67835	3
x2_B5-4 dmt1Y107N/S129L	H046 DMT1 WTMUT	24.86	36.66	21.15	45.81															32.12	5.63528	4	No		0.27	0.8895
Table Analyzed	QN IC50 DMT1 SNP-Edited			Table Analyzed						QN IC50 DMT1 SNP-Edited				Table Analyzed						QN IC50 DMT1 SNP-Edited
Group AP	NF54 Y107NS129L			Group O						Cam3.II DMT1 MUTWT				Group AM						H079 DMT1 MUTWT
vs.	vs.			vs.						vs.				vs.						vs.
Group D	NF54 JHU			Group G						Cam3.II				Group AG						H079 DMT1 MUT
Unpaired t test				Unpaired t test										Unpaired t test
P value	0.1152			P value						0.1789				P value						0.0011
P value summary	ns			P value summary						ns				P value summary						**
Significantly different (P < 0.05)?	No			Significantly different (P < 0.05)?						No				Significantly different (P < 0.05)?						Yes
One- or two-tailed P value?	Two-tailed			One- or two-tailed P value?						Two-tailed				One- or two-tailed P value?						Two-tailed
t, df	t=1.767, df=8			t, df						t=1.381, df=26				t, df						t=3.886, df=18
How large is the effect?				How large is the effect?										How large is the effect?
Mean of group D	12.4			Mean of group G						94.53				Mean of group AG						79.59
Mean of group AP	10.32			Mean of group O						78.55				Mean of group AM						47.55
Difference between means (AP - D) ± SEM	-2.088 ± 1.182			Difference between means (O - G) ± SEM						-15.98 ± 11.57				Difference between means (AM - AG) ± SEM						-32.04 ± 8.244
95% confidence interval	-4.813 to 0.6365			95% confidence interval						-39.75 to 7.799				95% confidence interval						-49.36 to -14.72
R squared (eta squared)	0.2808			R squared (eta squared)						0.06837				R squared (eta squared)						0.4563
F test to compare variances				F test to compare variances										F test to compare variances
F, DFn, Dfd	1.770, 4, 4			F, DFn, Dfd						2.209, 9, 17				F, DFn, Dfd						2.467, 5, 13
P value	0.5939			P value						0.1523				P value						0.1762
P value summary	ns			P value summary						ns				P value summary						ns
Significantly different (P < 0.05)?	No			Significantly different (P < 0.05)?						No				Significantly different (P < 0.05)?						No
Data analyzed				Data analyzed										Data analyzed
Sample size, group D	5			Sample size, group G						10				Sample size, group AG						6
Sample size, group AP	5			Sample size, group O						18				Sample size, group AM						14
Table Analyzed	QN IC50 DMT1 SNP-Edited			Table Analyzed						QN IC50 DMT1 SNP-Edited				Table Analyzed						QN IC50 DMT1 SNP-Edited					Table Analyzed				QN IC50 DMT1 SNP-Edited
Group BE	H030 DMT1 MUTWT			Group BL						H071 DMT1 MUTWT				Group AF						H062 DMT1 WTMUT					Group X				H046 DMT1 WTMUT
vs.	vs.			vs.						vs.				vs.						vs.					vs.				vs.
Group AZ	H030 DMT1 MUT			Group BF						H071 DMT1 MUT				Group Y						H062 DMT1 WT					Group Q				H046 DMT1 WT
Unpaired t test				Unpaired t test										Unpaired t test											Unpaired t test
P value	0.3974			P value						0.208				P value						0.2731					P value				0.27
P value summary	ns			P value summary						ns				P value summary						ns					P value summary				ns
Significantly different (P < 0.05)?	No			Significantly different (P < 0.05)?						No				Significantly different (P < 0.05)?						No					Significantly different (P < 0.05)?				No
One- or two-tailed P value?	Two-tailed			One- or two-tailed P value?						Two-tailed				One- or two-tailed P value?						Two-tailed					One- or two-tailed P value?				Two-tailed
t, df	t=0.8750, df=13			t, df						t=1.325, df=13				t, df						t=1.138, df=15					t, df				t=1.240, df=5
How large is the effect?				How large is the effect?										How large is the effect?											How large is the effect?
Mean of group AZ	40.04			Mean of group BF						141.1				Mean of group Y						35.91					Mean of group Q				23.4
Mean of group BE	44.82			Mean of group BL						114.3				Mean of group AF						31.08					Mean of group X				32.12
Difference between means (BE - AZ) ± SEM	4.778 ± 5.461			Difference between means (BL - BF) ± SEM						-26.82 ± 20.24				Difference between means (AF - Y) ± SEM						-4.829 ± 4.244					Difference between means (X - Q) ± SEM				8.723 ± 7.034
95% confidence interval	-7.019 to 16.58			95% confidence interval						-70.54 to 16.91				95% confidence interval						-13.88 to 4.218					95% confidence interval				-9.359 to 26.81
R squared (eta squared)	0.05562			R squared (eta squared)						0.119				R squared (eta squared)						0.07944					R squared (eta squared)				0.2352
F test to compare variances				F test to compare variances										F test to compare variances											F test to compare variances
F, DFn, Dfd	3.271, 11, 2			F, DFn, Dfd						1.110, 3, 10				F, DFn, Dfd						4.060, 8, 7					F, DFn, Dfd				5.902, 3, 2
P value	0.5147			P value						0.7806				P value						0.0809					P value				0.2966
P value summary	ns			P value summary						ns				P value summary						ns					P value summary				ns
Significantly different (P < 0.05)?	No			Significantly different (P < 0.05)?						No				Significantly different (P < 0.05)?						No					Significantly different (P < 0.05)?				No
Data analyzed				Data analyzed										Data analyzed											Data analyzed
Sample size, group AZ	3			Sample size, group BF						4				Sample size, group Y						8					Sample size, group Q				3
Sample size, group BE	12			Sample size, group BL						11				Sample size, group AF						9					Sample size, group X				4

## Sheet: Fig_4b
Fig. 4b | Quinine, mefloquine, lumefantrine, chloroquine, md-Chloroquine, md-Amodiaquine response in Cam3.II DMT1 knockout parasites as measured by mean ± SEM IC50 values.
	x2_NF54_JHU					Mean	SEM	N
QN IC50	10.69	10.81	8.971	9.415		9.9715	0.459167	4
MFQ IC50	6.826	7.886	6.505	5.526		6.68575	0.486309	4
LMF IC50	3.114	3.879	4.603	3.083	3.508	3.6374	0.281851	5
CQ IC50	5.408	4.676	4.648	4.725	4.608	4.813	0.149965	5
md-CQ IC50	18.09	13.76	13.04	13.4	13.58	14.374	0.936598	5
md-ADQ IC50	7.226	6.732	6.642	7.042		6.9105	0.135643	4
	x2_Cam3.II_G8					Mean	SEM	N
QN IC50	90.63	133.3	97.96	114.9		109.197	9.5065	4
MFQ IC50	9.532	8.428	14.38	15.44	12.77	12.11	1.35795	5
LMF IC50	3.8	3.079	3.475	4.566	5.904	4.1648	0.49868	5
CQ IC50	38.04	41.81	42.33	59.77		45.4875	4.85583	4
md-CQ IC50	530.6	477	764.4	448.8	603.3	564.82	56.4167	5
md-ADQ IC50	27.11	34.53	22.02	25.85	33.65	28.632	2.38476	5
	x2_Cam3.II_G8 dmt1KO																					Mean	SEM	N
QN IC50	100.1	88.87	72.26	72.49	76.66	99.15	77.25	64.64	83.6	97.35	86.09	88.74	86.02	91.82	67.93	64.64						82.3506	2.96998	16
MFQ IC50	16.96	18.24	13.09	13.54	17.5	12.74	13.68	11.23	10.65	16.25	14.53	14.12	13.51	12.55	14.79	15.4	12.47	15.47	16.11	12.09	12.63	14.169	0.449279	21
LMF IC50	4.157	5.666	3.384	4.018	4.567	4.306	7.79	6.538	5.648	5.122	4.613	3.467	5.413	5.047	5.523	5.343	3.368	3.38				4.85278	0.279735	18
CQ IC50	35.51	59.49	38.27	40.84	35.01	34.41	41.26	41.54	34.88	43.63	35.96	36.49	36.31	42.82	36.8	36.76						39.3738	1.53825	16
md-CQ IC50	312.7	746.8	482.3	774.8	385	512.4	294.3	494.8	439	340.8	594.8	376.4	478.6	541.4	459.8	568.6	346.1	466.3	550.5	489.9		482.765	28.6032	20
md-ADQ IC50	24.52	22.03	26.99	28.03	24.46	37.86	25.6	32.71	25.04	29.51	28.34	28.18	24.35	21.24	29.88	28.64	29.91	22.02				27.1839	0.970212	18
	x2_Cam3.II_G8 vs x2_Cam3.II_G8 dmt1KO
	Below threshold?	P value	Adjusted P Value
QN IC50	Yes	0.002	0.0119	*
MFQ IC50	No	0.0785	0.3877
LMF IC50	No	0.2592	0.8347
CQ IC50	No	0.1291	0.5637
md-CQ IC50	No	0.2112	0.7591
md-ADQ IC50	No	0.5196	0.9877

## Sheet: Fig_4c
Fig. 4c | Quinine response in Cam3.II pfcrtWT revertant parasites as measured by mean ± SEM IC50 and IC90 values.
	x2_NF54_JHU				Mean	SEM	N		Table Analyzed	QN IC50		Table Analyzed	QN IC90
QN IC50	14.2903	15.7145	13.1281	13.832	14.2412	0.546158	4
QN IC90	30.5069	40.5444	26.7666	41.607	34.8562	3.67749	4		Group C	Cam3.II PfCRTWT		Group C	Cam3.II PfCRTWT
									vs.	vs.		vs.	vs.
	x2_Cam3.II_G8				Mean	SEM	N		Group A	Cam3.II G8		Group A	Cam3.II G8
QN IC50	110.083	132.836	135.169	119.823	124.478	5.86687	4
QN IC90	434.122	521.132	366.092	363.632	421.245	37.0859	4		Unpaired t test			Unpaired t test
									P value	0.0001		P value	0.0022
	x2_Cam3.II_G8 pfcrtWT				Mean	SEM	N		P value summary	***		P value summary	**
QN IC50	46.2431	63.7172	38.9588	31.5967	45.1289	6.87967	4		Significantly different (P < 0.05)?	Yes		Significantly different (P < 0.05)?	Yes
QN IC90	149.75	187.802	262.701	154.344	188.649	26.0997	4		One- or two-tailed P value?	Two-tailed		One- or two-tailed P value?	Two-tailed
									t, df	t=8.776, df=6		t, df	t=5.129, df=6
									How large is the effect?			How large is the effect?
									Mean of group A	124.5		Mean of group A	421.2
									Mean of group C	45.13		Mean of group C	188.6
									Difference between means (C - A) ± SEM	-79.35 ± 9.042		Difference between means (C - A) ± SEM	-232.6 ± 45.35
									95% confidence interval	-101.5 to -57.22		95% confidence interval	-343.6 to -121.6
									R squared (eta squared)	0.9277		R squared (eta squared)	0.8143
									F test to compare variances			F test to compare variances
									F, DFn, Dfd	1.375, 3, 3		F, DFn, Dfd	2.019, 3, 3
									P value	0.7998		P value	0.5785
									P value summary	ns		P value summary	ns
									Significantly different (P < 0.05)?	No		Significantly different (P < 0.05)?	No
									Data analyzed			Data analyzed
									Sample size, group A	4		Sample size, group A	4
									Sample size, group C	4		Sample size, group C	4

## Sheet: Fig_4d
Fig. 4c | Chloroquine response in Cam3.II pfcrtWT revertant parasites as measured by mean ± SEM IC50 and IC90 values.
	x2_NF54_JHU					Mean	SEM	N		Table Analyzed	CQ IC50		Table Analyzed	CQ IC90
CQ IC50	6.85486	9.40655	11.4137	8.01894	10.0879	9.15639	0.794247	5
CQ IC90	9.96657	16.4338	14.9683	11.3661	13.7265	13.2923	1.17553	5		Group C	Cam3.II PfCRTWT		Group C	Cam3.II PfCRTWT
										vs.	vs.		vs.	vs.
x2_Cam3.II_G8						Mean	SEM	N		Group A	Cam3.II G8		Group A	Cam3.II G8
CQ IC50	213.315	308.915	362.065	182.638	225.8	258.546	33.2666	5
CQ IC90	345.905	547.048	531.163	269.497	422.872	423.297	53.1948	5		Unpaired t test			Unpaired t test
										P value	<0.0001		P value	<0.0001
	x2_Cam3.II_G8 pfcrtWT					Mean	SEM	N		P value summary	****		P value summary	****
CQ IC50	12.1758	20.7608	23.4599	12.3661	13.0201	16.3565	2.39154	5		Significantly different (P < 0.05)?	Yes		Significantly different (P < 0.05)?	Yes
CQ IC90	20.9646	28.3928	29.3549	15.9304	37.79	26.4865	3.75202	5		One- or two-tailed P value?	Two-tailed		One- or two-tailed P value?	Two-tailed
										t, df	t=7.262, df=8		t, df	t=7.441, df=8
										How large is the effect?			How large is the effect?
										Mean of group A	258.5		Mean of group A	423.3
										Mean of group C	16.36		Mean of group C	26.49
										Difference between means (C - A) ± SEM	-242.2 ± 33.35		Difference between means (C - A) ± SEM	-396.8 ± 53.33
										95% confidence interval	-319.1 to -165.3		95% confidence interval	-519.8 to -273.8
										R squared (eta squared)	0.8683		R squared (eta squared)	0.8738
										F test to compare variances			F test to compare variances
										F, DFn, Dfd	193.5, 4, 4		F, DFn, Dfd	201.0, 4, 4
										P value	0.0002		P value	0.0001
										P value summary	***		P value summary	***
										Significantly different (P < 0.05)?	Yes		Significantly different (P < 0.05)?	Yes
										Data analyzed			Data analyzed
										Sample size, group A	5		Sample size, group A	5
										Sample size, group C	5		Sample size, group C	5
