# Supplementary material for: Identification of genetic markers of quinine partial resistance in Plasmodium falciparum
Source: Nat Microbiol. 2026 Jul 6;11(8):2213–31. doi: 10.1038/s41564-026-02410-7 (PMC13423875; doi:10.1038/s41564-026-02410-7)
Supplement: Supplementary file 7 — Drug uptake data, statistical source data. [file 41564_2026_2410_MOESM7_ESM.xlsx]

## Sheet: Fig_5h
Fig. 5h | Time course of 300 nM [3H]quinine uptake measured with PfCRT (NF54 or Cam3.II), DMT1 (NF54 or Cam3.II), or Band 3-containing proteoliposomes.
		NF54 DMT1				Cam3.II DMT1				7G8 PfCRT				NF54 PfCRT				Band 3				Cam3.II PfCRT
	Time (sec)	pmol/mg	standard deviation	n		pmol/mg	standard deviation	n		pmol/mg	standard deviation	n		pmol/mg	standard deviation	n		pmol/mg	standard deviation	n		pmol/mg	standard deviation	n
0s	0	4.69809	0.147342	2		15.4677	0.624917	2		13.7799	0.153847	2		5.77698	0.257514	2		-7.12494	-0.146562	2		18.0598	0.836391	2
10s	10	30.4786	1.78098	2		40.0865	0.352975	2		39.7367	1.87075	2		19.6308	0.263189	2		-1.96733	-0.0741957	2		53.6929	2.21628	2
30s	30	35.5367	0.046333	2		55.0127	2.61204	2		56.6887	9.52787	2		16.0682	0.93204	2		11.2276	0.391267	2		65.0819	1.00259	2
1m	60	47.1775	0.932699	2		56.6403	1.72522	2		63.933	0.0451059	2		21.0577	1.38226	2		6.47455	0.252482	2		70.4499	4.53915	2
5m	300	48.436	1.30425	2		74.6339	1.35293	2		66.299	3.29013	2		33.4077	0.793765	2		9.74221	0.155751	2		79.4798	3.14288	2
15m	900	67.4038	0.324179	2		83.9333	0.165967	2		69.2078	0.741594	2		42.3647	0.724744	2		2.46079	0.307133	2		89.013	0.0979287	2
		NF54 DMT1				Cam3.II DMT1				7G8 PfCRT				NF54 PfCRT				Band 3				Cam3.II PfCRT
	Time (sec)	pmol/mg	standard deviation	n		pmol/mg	standard deviation	n		pmol/mg	standard deviation	n		pmol/mg	standard deviation	n		pmol/mg	standard deviation	n		pmol/mg	standard deviation	n
0s	0	-10.3989	0	2		8.87026	0	2		-2.97011	0.36176	2		7.48775	0.358187	2		-8.46794	-0.322351	2		18.3533	2.77813	2
10s	10	33.5667	3.4665	2		29.4557	4.0431	2		23.7699	1.53234	2		10.908	0.537462	2		-5.15315	-0.471486	2		56.6141	1.83833	2
30s	30	48.3402	2.01036	2		46.4529	1.27153	2		28.6022	0.934106	2		13.8567	0.239716	2		11.1048	0.274311	2		66.6161	4.62724	2
1m	60	50.2935	2.40477	2		50.5099	0.255147	2		48.5265	0.184711	2		17.5365	1.02548	2		-1.27878	-0.0376929	2		71.5656	2.4588	2
5m	300	53.5151	2.58753	2		69.797	2.17996	2		63.6425	3.70866	2		27.7362	0.693765	2		1.25599	0.0328954	2		82.7935	1.48283	2
15m	900	63.8829	1.77016	2		84.0596	6.588	2		62.3923	4.24582	2		34.0097	1.35433	2		14.6573	1.21306	2		86.1956	0.0968305	2
		NF54 DMT1				Cam3.II DMT1				7G8 PfCRT				NF54 PfCRT				Band 3				Cam3.II PfCRT
	Time (sec)	pmol/mg	standard deviation	n		pmol/mg	standard deviation	n		pmol/mg	standard deviation	n		pmol/mg	standard deviation	n		pmol/mg	standard deviation	n		pmol/mg	standard deviation	n
0s	0	13.7451	0.757133	2		11.8314	2.0775	2		9.32614	0.404456	2		14.389	0.811863	2		4.00164	0.116481	2		14.0069	0.140831	2
10s	10	21.9914	1.70624	2		24.5801	3.8561	2		32.3324	0.499124	2		19.3167	0.546058	2		9.2226	0.243961	2		50.575	3.9955	2
30s	30	37.6421	4.12198	2		67.482	1.28209	2		50.2308	12.2453	2		17.244	1.91669	2		5.39303	0.187941	2		55.3028	2.34377	2
1m	60	49.0617	5.49257	2		72.4159	2.12741	2		57.3637	4.85133	2		21.7367	2.76744	2		4.08191	0.411788	2		66.4631	5.66164	2
5m	300	61.0241	2.83338	2		74.2183	1.02773	2		60.9406	0.342923	2		36.2959	2.08903	2		7.6419	1.18383	2		75.6209	2.48008	2
15m	900	68.9295	1.29072	2		77.4611	1.37365	2		70.5231	3.82567	2		49.787	3.60986	2		7.0824	0.0663011	2		88.4207	0.00641707	2
										7G8 PfCRT				NF54 PfCRT
										pmol/mg	standard deviation	n		pmol/mg	standard deviation	n
										8.81839	0.409379	2		11.8451	0.745864	2
										28.4974	0.762232	2		22.7293	0.260922	2
										45.4831	1.1932	2		24.8649	0.276606	2
										55.7775	1.64317	2		29.5107	0.33208	2
										68.5647	3.72756	2		33.9479	0.217299	2
										75.7783	1.92944	2		39.1348	1.71252	2
										7G8 PfCRT				NF54 PfCRT
										pmol/mg	standard deviation	n		pmol/mg	standard deviation	n
										11.7031	0.0228312	2		10.0325	0.414275	2
										27.5853	0.737836	2		12.8964	0.602159	2
										41.4154	0.622894	2		16.4287	0.501805	2
										50.1249	1.38891	2		26.7178	2.10895	2
										58.1625	3.32026	2		27.6127	1.92925	2
										62.8982	10.0946	2		34.1185	0.417824	2
										7G8 PfCRT				NF54 PfCRT
										pmol/mg	standard deviation	n		pmol/mg	standard deviation	n
										3.77594	0.324556	2		0.669783	0.0352198	2
										27.3212	0.0775383	2		12.5194	0.368927	2
										42.2364	0.255958	2		19.5081	0.271253	2
										48.9008	0.635183	2		26.0976	2.20285	2
										56.8463	2.13516	2		30.1262	1.02149	2
										69.1396	3.54541	2		37.4823	0.760658	2
										7G8 PfCRT
										pmol/mg	standard deviation	n
										11.1151	0.319375	2
										38.7191	0.815792	2
										45.6271	1.75685	2
										55.7473	3.82666	2
										64.9265	2.88732	2
										69.8258	0.964732	2
										7G8 PfCRT
										pmol/mg	standard deviation	n
										33.0618	0.224137	2
										38.5198	1.22155	2
										51.8603	0.507689	2
										63.6814	3.41988	2
										67.0697	0.401598	2
										72.4045	1.83387	2
										7G8 PfCRT
										pmol/mg	standard deviation	n
										19.9918	0.770535	2
										39.1777	0.471059	2
										45.1825	3.49887	2
										52.9356	3.49655	2
										61.9911	0.448026	2
										70.4418	1.24447	2
		NF54 DMT1				Cam3.II DMT1				7G8 PfCRT				NF54 PfCRT				Band 3				Cam3.II PfCRT
		Mean (pmol/mg)	SEM	N		Mean (pmol/mg)	SEM	N		Mean (pmol/mg)	SEM	N		Mean (pmol/mg)	SEM	N		Mean (pmol/mg)	SEM	N		Mean (pmol/mg)	SEM	N
	0	2.68142	7.04233	3		12.0564	1.90784	3		12.0669	3.37573	9		8.36686	1.98212	6		-3.86375	3.95176	3		16.8066	1.40246	3
	10	28.6789	3.46054	3		31.3741	4.57793	3		32.8511	2.08834	9		16.3334	1.97041	6		0.700708	4.35906	3		53.6273	1.74363	3
	30	40.5063	3.9638	3		56.3159	6.10545	3		45.2585	2.63651	9		17.9951	1.56355	6		9.24179	1.92471	3		62.3336	3.54319	3
	60	48.8442	0.906054	3		59.8553	6.52486	3		55.2212	1.9315	9		23.7762	1.80194	6		3.09256	2.29221	3		69.4929	1.54874	3
	300	54.3251	3.65638	3		72.8831	1.54768	3		63.1603	1.33767	9		31.5211	1.45823	6		6.21337	2.55176	3		79.2981	2.07254	3
	900	66.7387	1.4943	3		81.818	2.17874	3		69.179	1.41069	9		39.4828	2.43129	6		8.06683	3.55507	3		87.8764	0.857627	3
QN
NF54 DMT1
vs.
Cam3.II DMT1
			Below threshold?	P value	Mean of NF54 DMT1	Mean of Cam3.II DMT1	Difference	SE of difference	t ratio	df	Adjusted P Value
Unpaired t test			No	0.268178	2.681	12.06	-9.375	7.296	1.285	4	0.464436
Individual variance for each row			No	0.663062	28.68	31.37	-2.695	5.739	0.4697	4	0.663062
Set P value threshold			No	0.095612	40.51	56.32	-15.81	7.279	2.172	4	0.33101
Holm-Šídák method			No	0.169937	48.84	59.86	-11.01	6.587	1.672	4	0.428082
0.05			Yes	0.00949	54.33	72.88	-18.56	3.97	4.674	4	0.046556
			Yes	0.004659	66.74	81.82	-15.08	2.642	5.708	4	0.02763
6
0
QN
NF54 PfCRT
vs.
Cam3.II PfCRT
			Below threshold?	P value	Mean of NF54 PfCRT	Mean of Cam3.II PfCRT	Difference	SE of difference	t ratio	df	Adjusted P Value
Unpaired t test			Yes	0.027566	8.367	16.81	-8.44	3.043	2.773	7	0.027566
Individual variance for each row			Yes	6e-06	16.33	53.63	-37.29	3.102	12.02	7	1.3e-05
Set P value threshold			Yes	3e-06	18	62.33	-44.34	3.259	13.61	7	1.1e-05
Holm-Šídák method			Yes	<0.000001	23.78	69.49	-45.72	2.826	16.18	7	4e-06
0.05			Yes	<0.000001	31.52	79.3	-47.78	2.529	18.89	7	2e-06
			Yes	3e-06	39.48	87.88	-48.39	3.603	13.43	7	1.1e-05
6
0
QN
Cam3.II DMT1
vs.
7G8 PfCRT
			Below threshold?	P value	Mean of Cam3.II DMT1	Mean of 7G8 PfCRT	Difference	SE of difference	t ratio	df	Adjusted P Value
Unpaired t test			No	0.99867	12.06	12.07	-0.01046	6.119	0.00171	10	0.99867
Individual variance for each row			No	0.745217	31.37	32.85	-1.477	4.421	0.3341	10	0.935086
Set P value threshold			No	0.079869	56.32	45.26	11.06	5.673	1.949	10	0.283199
Holm-Šídák method			No	0.359582	59.86	55.22	4.634	4.826	0.9602	10	0.737342
0.05			Yes	0.003192	72.88	63.16	9.723	2.523	3.854	10	0.015857
			Yes	0.001019	81.82	69.18	12.64	2.763	4.574	10	0.0061
6
0
QN
Cam3.II DMT1
vs.
Cam3.II PfCRT
			Below threshold?	P value	Mean of Cam3.II DMT1	Mean of Cam3.II PfCRT	Difference	SE of difference	t ratio	df	Adjusted P Value
Unpaired t test			No	0.115308	12.06	16.81	-4.75	2.368	2.006	4	0.307569
Individual variance for each row			No	0.010476	31.37	53.63	-22.25	4.899	4.543	4	0.061233
Set P value threshold			No	0.441987	56.32	62.33	-6.018	7.059	0.8525	4	0.441987
Holm-Šídák method			No	0.224049	59.86	69.49	-9.638	6.706	1.437	4	0.3979
0.05			No	0.068209	72.88	79.3	-6.415	2.587	2.48	4	0.269399
			No	0.060848	81.82	87.88	-6.058	2.341	2.587	4	0.269399
6
0

## Sheet: Fig_5i
						Fig. 5i | Time course of 300 nM [3H]chloroquine uptake measured with PfCRT (NF54 or Cam3.II), DMT1 (NF54 or Cam3.II), or Band 3-containing proteoliposomes.
	NF54 DMT1				Cam3.II DMT1				7G8 PfCRT				NF54 PfCRT				Band 3				Cam3.II PfCRT
Time (sec)	pmol/mg	standard deviation	n		pmol/mg	standard deviation	n		pmol/mg	standard deviation	n		pmol/mg	standard deviation	n		pmol/mg	standard deviation	n		pmol/mg	standard deviation	n
0	12.1188	0.076207	2		14.327	1.81237	2		5.4837	1.20096	2		-1.36246	-0.0555938	2		18.8526	-0.306306	2		20.7059	1.21495	2
10	22.5499	1.09633	2		34.5794	0.572273	2		30.2261	0.035651	2		1.38583	0.153726	2		11.4877	-2.11854	2		52.2	2.54808	2
30	24.7687	2.21325	2		33.0967	0.911027	2		33.612	0.368718	2		-1.7688	-0.0894301	2		-10.0116	-0.789802	2		56.8866	3.14995	2
60	29.6582	1.85676	2		36.9979	2.45104	2		35.7781	3.51385	2		1.16878	0.058379	2		0.684746	-3.40052	2		67.4575	1.97846	2
300	47.7971	6.27809	2		54.001	6.19758	2		49.8686	0.977642	2		0.920033	0.0136311	2		-10.8571	-4.44025	2		73.4498	0.172652	2
900	48.4806	4.14156	2		60.9201	0.251291	2		73.9695	4.64584	2		0.100195	0.0136721	2		-1.31036	-0.774656	2		78.7656	4.7019	2
	NF54 DMT1				Cam3.II DMT1				7G8 PfCRT				NF54 PfCRT				Band 3				Cam3.II PfCRT
Time (sec)	pmol/mg	standard deviation	n		pmol/mg	standard deviation	n		pmol/mg	standard deviation	n		pmol/mg	standard deviation	n		pmol/mg	standard deviation	n		pmol/mg	standard deviation	n
0	-0.48421	0	2		8.58283	0.263725	2		5.56048	0	2		-0.0663104	-0.00306232	2		12.1108	-1.93422	2		25.0869	1.32943	2
10	16.7666	0.65525	2		32.6126	2.87287	2		24.5034	0.495234	2		4.92869	0.0865684	2		12.8331	-2.56783	2		45.7702	1.8067	2
30	21.9918	2.42919	2		36.4863	2.02993	2		32.3359	4.16008	2		6.30214	0.716306	2		3.47152	-3.00339	2		48.6778	0.10565	2
60	27.9833	2.35074	2		39.9876	2.94137	2		37.6357	1.77638	2		3.77306	0.188459	2		14.6941	-1.86013	2		53.2893	2.79322	2
300	40.0195	3.01914	2		44.255	3.34552	2		41.9244	3.17548	2		-3.94	-0.155299	2		-3.93883	-2.39774	2		62.0479	4.30063	2
900	44.4466	1.10526	2		51.3427	0.188596	2		63.4108	0.588774	2		0.0487382	0.00633372	2		5.61534	-3.17675	2		67.1868	1.26395	2
	NF54 DMT1				Cam3.II DMT1				7G8 PfCRT				NF54 PfCRT				Band 3				Cam3.II PfCRT
Time (sec)	pmol/mg	standard deviation	n		pmol/mg	standard deviation	n		pmol/mg	standard deviation	n		pmol/mg	standard deviation	n		pmol/mg	standard deviation	n		pmol/mg	standard deviation	n
0	13.8828	0.105499	2		10.7932	0.633021	2		4.12649	0.18676	2		-2.37991	-0.222412	2		15.9434	-0.383773	2		20.6716	1.88324	2
10	18.4966	1.56309	2		24.5931	2.62586	2		22.3432	3.17512	2		3.57492	0.143501	2		9.68468	-0.289168	2		54.111	3.75051	2
30	19.3468	1.4746	2		34.7745	5.28903	2		28.2219	1.79036	2		-0.491631	-0.0464888	2		6.54018	-1.54193	2		68.2825	2.31817	2
60	27.2784	4.78564	2		37.5117	8.58375	2		30.8865	5.52314	2		0.969575	0.102031	2		8.5905	-1.00852	2		78.3292	4.04636	2
300	29.2483	2.71835	2		47.3199	0.510548	2		46.874	0.92176	2		-2.9379	-0.329359	2		10.2336	-1.12971	2		83.3522	2.48373	2
900	36.7444	0.0613719	2		50.7828	4.09344	2		53.0119	0.240033	2		6.3916	0.358238	2		10.7089	-0.114517	2		97.303	1.69495	2
									7G8 PfCRT				NF54 PfCRT
									pmol/mg	standard deviation	n		pmol/mg	standard deviation	n
									16.7841	0.364145	2		-0.266983	-0.0536986	2
									21.1874	0.889399	2		3.04898	0.180023	2
									28.9281	2.31265	2		4.0018	0.0760288	2
									38.0446	0.492782	2		2.10597	0.143751	2
									48.8631	4.69189	2		1.06284	0.0658489	2
									72.8476	8.26846	2		4.4672	0.0511676	2
									7G8 PfCRT				NF54 PfCRT
									pmol/mg	standard deviation	n		pmol/mg	standard deviation	n
									10.4005	0.410731	2		0.617848	0.0165687	2
									25.3598	2.9041	2		1.17023	0.200541	2
									30.7002	0.927868	2		2.03277	0.315496	2
									33.5622	1.35941	2		4.21649	0.209929	2
									40.611	4.11811	2		4.50855	0.0541989	2
									50.6453	1.62704	2		2.61981	0.041204	2
									7G8 PfCRT				NF54 PfCRT
									pmol/mg	standard deviation	n		pmol/mg	standard deviation	n
									12.1583	0.532122	2		0.337391	0.00904775	2
									25.1362	2.45528	2		5.17557	0.602107	2
									35.8463	0.78752	2		4.73144	0.438785	2
									41.5858	6.63839	2		5.0221	0.360027	2
									46.5778	0.902788	2		3.87094	0.367935	2
									60.6883	1.30756	2		3.85731	0.0257624	2
									7G8 PfCRT
									pmol/mg	standard deviation	n
									10.5965	2.32993	2
									28.9857	1.9152	2
									37.1384	4.20078	2
									41.8438	3.1095	2
									42.3326	0.158908	2
									58.8613	0.73731	2
									7G8 PfCRT
									pmol/mg	standard deviation	n
									17.9055	1.03752	2
									26.9326	3.19234	2
									22.7757	2.51765	2
									34.9265	4.21741	2
									37.9396	1.88642	2
									45.9437	3.73579	2
									7G8 PfCRT
									pmol/mg	standard deviation	n
									12.7115	0.736553	2
									25.2732	1.12853	2
									27.9117	1.36979	2
									39.8706	2.13552	2
									53.0539	1.77236	2
									60.8939	9.11358	2
Time (sec)	NF54 DMT1				Cam3.II DMT1				7G8 PfCRT				NF54 PfCRT				Band 3				Cam3.II PfCRT
	Mean (pmol/mg)	SEM	N		Mean (pmol/mg)	SEM	N		Mean (pmol/mg)	SEM	N		Mean (pmol/mg)	SEM	N		Mean (pmol/mg)	SEM	N		Mean (pmol/mg)	SEM	N
0	8.50582	4.52377	3		11.2343	1.67281	3		10.6363	1.63303	9		-0.520072	0.464352	6		15.6356	1.95228	3		22.1548	1.4661	3
10	19.2711	1.71383	3		30.595	3.05422	3		25.5497	0.959435	9		3.21404	0.694373	6		11.3352	0.912056	3		50.6937	2.52284	3
30	22.0358	1.56531	3		34.7859	0.97851	3		30.83	1.48507	9		2.46796	1.27901	6		4.77426e-05	5.08358	3		57.949	5.68428	3
60	28.3067	0.705773	3		38.1657	0.922927	3		37.126	1.2308	9		2.876	0.691601	6		7.98977	4.05528	3		66.3587	7.24926	3
300	39.0216	5.37776	3		48.5253	2.87727	3		45.3383	1.64211	9		0.580742	1.40734	6		-1.52079	6.20723	3		72.95	6.15509	3
900	43.2239	3.44265	3		54.3485	3.28976	3		60.0303	3.13654	9		2.91414	1.02648	6		5.00464	3.48308	3		81.0851	8.77083	3
Table Analyzed	CQ
Column A	NF54 DMT1
vs.	vs.
Column B	Cam3.II DMT1
Test details				Below threshold?	P value	Mean of NF54 DMT1	Mean of Cam3.II DMT1	Difference	SE of difference	t ratio	df	Adjusted P Value
Test name	Unpaired t test			No	0.601814	8.506	11.23	-2.729	4.823	0.5657	4	0.601814
Variance assumption	Individual variance for each row			No	0.031873	19.27	30.6	-11.32	3.502	3.233	4	0.121526
Multiple comparisons	Set P value threshold			Yes	0.002305	22.04	34.79	-12.75	1.846	6.907	4	0.011471
Method	Holm-Šídák method			Yes	0.001057	28.31	38.17	-9.859	1.162	8.486	4	0.006328
Alpha	0.05			No	0.194183	39.02	48.53	-9.504	6.099	1.558	4	0.350659
				No	0.079705	43.22	54.35	-11.12	4.762	2.336	4	0.220562
Number of tests performed	6
Number of rows omitted	0
Table Analyzed	CQ
Column D	NF54 PfCRT
vs.	vs.
Column F	Cam3.II PfCRT
Test details				Below threshold?	P value	Mean of NF54 PfCRT	Mean of Cam3.II PfCRT	Difference	SE of difference	t ratio	df	Adjusted P Value
Test name	Unpaired t test			Yes	<0.000001	-0.5201	22.15	-22.67	1.176	19.28	7	1e-06
Variance assumption	Individual variance for each row			Yes	<0.000001	3.214	50.69	-47.48	1.939	24.48	7	<0.000001
Multiple comparisons	Set P value threshold			Yes	3e-06	2.468	57.95	-55.48	4.166	13.32	7	9e-06
Method	Holm-Šídák method			Yes	4e-06	2.876	66.36	-63.48	4.853	13.08	7	9e-06
Alpha	0.05			Yes	<0.000001	0.5807	72.95	-72.37	4.526	15.99	7	4e-06
				Yes	3e-06	2.914	81.09	-78.17	5.935	13.17	7	9e-06
Number of tests performed	6
Number of rows omitted	0
Table Analyzed	CQ
Column B	Cam3.II DMT1
vs.	vs.
Column C	7G8 PfCRT
Test details				Below threshold?	P value	Mean of Cam3.II DMT1	Mean of 7G8 PfCRT	Difference	SE of difference	t ratio	df	Adjusted P Value
Test name	Unpaired t test			No	0.848302	11.23	10.64	0.598	3.046	0.1963	10	0.880481
Variance assumption	Individual variance for each row			No	0.055683	30.6	25.55	5.045	2.331	2.165	10	0.290903
Multiple comparisons	Set P value threshold			No	0.174216	34.79	30.83	3.956	2.704	1.463	10	0.615998
Method	Holm-Šídák method			No	0.654284	38.17	37.13	1.04	2.253	0.4615	10	0.880481
Alpha	0.05			No	0.355811	48.53	45.34	3.187	3.292	0.9681	10	0.827252
				No	0.355306	54.35	60.03	-5.682	5.862	0.9692	10	0.827252
Number of tests performed	6
Number of rows omitted	0
Table Analyzed	CQ
Column B	Cam3.II DMT1
vs.	vs.
Column F	Cam3.II PfCRT
Test details				Below threshold?	P value	Mean of Cam3.II DMT1	Mean of Cam3.II PfCRT	Difference	SE of difference	t ratio	df	Adjusted P Value
Test name	Unpaired t test			Yes	0.007989	11.23	22.15	-10.92	2.224	4.91	4	0.041923
Variance assumption	Individual variance for each row			Yes	0.007113	30.6	50.69	-20.1	3.961	5.074	4	0.041923
Multiple comparisons	Set P value threshold			No	0.015919	34.79	57.95	-23.16	5.768	4.016	4	0.062171
Method	Holm-Šídák method			No	0.018179	38.17	66.36	-28.19	7.308	3.858	4	0.062171
Alpha	0.05			No	0.022863	48.53	72.95	-24.42	6.794	3.595	4	0.062171
				No	0.0462	54.35	81.09	-26.74	9.367	2.854	4	0.062171
Number of tests performed	6
Number of rows omitted	0
