# Supplementary material for: Identification of genetic markers of quinine partial resistance in Plasmodium falciparum
Source: Nat Microbiol. 2026 Jul 6;11(8):2213–31. doi: 10.1038/s41564-026-02410-7 (PMC13423875; doi:10.1038/s41564-026-02410-7)
Supplement: Supplementary file 8 — Drug response data, statistical source data. [file 41564_2026_2410_MOESM8_ESM.xlsx]

## Sheet: Fig_6a
Fig. 6a | Quinine response in samc and ftsh1 SNP-edited Cam3.II as measured by mean ± SEM IC50 values.
															Mean QN IC50	SEM	N
NF54 JHU	16.58	16.09	6.698	10.69	10.81	8.971	9.415								11.322	1.39375	7
Cam3.II G8	143.1	122.9	90.63	72.74	133.3	97.96	114.9								110.79	9.42769	7
Cam3.II SAMC I176+S193AWT	96.79	63.97	93.41	120.2	82.25	121	105.7	98.47	73.79	56.8	111.3	149.1	81.17	115.3	97.8036	6.6974	14
Cam3.II FtsH1 D695GWT	50.57	64.7	76.36	67.45	51.26	59.06	44.26								59.0943	4.23546	7
Table Analyzed	QN IC50 SAMC FtsH1						Table Analyzed	QN IC50 SAMC FtsH1
Group B	Cam3.II G8						Group J	Cam3.II SAMC I176+S193AWT
vs.	vs.						vs.	vs.
Group A	NF54 JHU						Group B	Cam3.II G8
Unpaired t test							Unpaired t test
P value	<0.0001						P value	0.2762
P value summary	****						P value summary	ns
Significantly different (P < 0.05)?	Yes						Significantly different (P < 0.05)?	No
One- or two-tailed P value?	Two-tailed						One- or two-tailed P value?	Two-tailed
t, df	t=10.44, df=12						t, df	t=1.121, df=19
How large is the effect?							How large is the effect?
Mean of group A	11.32						Mean of group B	110.8
Mean of group B	110.8						Mean of group J	97.8
Difference between means (B - A) ± SEM	99.47 ± 9.530						Difference between means (J - B) ± SEM	-12.99 ± 11.58
95% confidence interval	78.70 to 120.2						95% confidence interval	-37.23 to 11.26
R squared (eta squared)	0.9008						R squared (eta squared)	0.06205
F test to compare variances							F test to compare variances
F, DFn, Dfd	45.75, 6, 6						F, DFn, Dfd	1.009, 13, 6
P value	0.0002						P value	0.941
P value summary	***						P value summary	ns
Significantly different (P < 0.05)?	Yes						Significantly different (P < 0.05)?	No
Data analyzed							Data analyzed
Sample size, group A	7						Sample size, group B	7
Sample size, group B	7						Sample size, group J	14
Table Analyzed	QN IC50 SAMC FtsH1						Table Analyzed	QN IC50 SAMC FtsH1
Group H	Cam3.II FtsH1 D695GWT						Group J	Cam3.II SAMC I176+S193AWT
vs.	vs.						vs.	vs.
Group B	Cam3.II G8						Group H	Cam3.II FtsH1 D695GWT
Unpaired t test							Unpaired t test
P value	0.0003						P value	0.0011
P value summary	***						P value summary	**
Significantly different (P < 0.05)?	Yes						Significantly different (P < 0.05)?	Yes
One- or two-tailed P value?	Two-tailed						One- or two-tailed P value?	Two-tailed
t, df	t=5.002, df=12						t, df	t=3.860, df=19
How large is the effect?							How large is the effect?
Mean of group B	110.8						Mean of group H	59.09
Mean of group H	59.09						Mean of group J	97.8
Difference between means (H - B) ± SEM	-51.70 ± 10.34						Difference between means (J - H) ± SEM	38.71 ± 10.03
95% confidence interval	-74.21 to -29.18						95% confidence interval	17.72 to 59.70
R squared (eta squared)	0.6758						R squared (eta squared)	0.4395
F test to compare variances							F test to compare variances
F, DFn, Dfd	4.955, 6, 6						F, DFn, Dfd	5.001, 13, 6
P value	0.0725						P value	0.0584
P value summary	ns						P value summary	ns
Significantly different (P < 0.05)?	No						Significantly different (P < 0.05)?	No
Data analyzed							Data analyzed
Sample size, group B	7						Sample size, group H	7
Sample size, group H	7						Sample size, group J	14

## Sheet: Fig_6b
Fig. 6b | Quinine response in samc and ftsh1 SNP-edited Cam3.II as measured by mean ± SEM IC90 values.
												Mean QN IC90	SEM	N
NF54 JHU	34.66	11.87	20.79	19.96	22.48	20.6	20.44					21.5429	2.54334	7
Cam3.II G8	499.9	431	254.2	387.1	227.5	482.5	334.4	317.1				366.712	35.6668	8
Cam3.II SAMC I176+S193AWT	481	280.6	457.2	378.7	298.4	390.2	268.6	238.4	298.6	339.9	297.7	339.027	23.704	11
Cam3.II FtsH1 D695GWT	167.4	282.9	227.6	152.1	178.1	189.2						199.55	19.6523	6
Table Analyzed	QN IC90 SAMC FtsH1						Table Analyzed	QN IC90 SAMC FtsH1
Group B	Cam3.II G8						Group J	Cam3.II SAMC I176+S193AWT
vs.	vs.						vs.	vs.
Group A	NF54 JHU						Group B	Cam3.II G8
Unpaired t test							Unpaired t test
P value	<0.0001						P value	0.5097
P value summary	****						P value summary	ns
Significantly different (P < 0.05)?	Yes						Significantly different (P < 0.05)?	No
One- or two-tailed P value?	Two-tailed						One- or two-tailed P value?	Two-tailed
t, df	t=8.992, df=13						t, df	t=0.6735, df=17
How large is the effect?							How large is the effect?
Mean of group A	21.54						Mean of group B	366.7
Mean of group B	366.7						Mean of group J	339
Difference between means (B - A) ± SEM	345.2 ± 38.39						Difference between means (J - B) ± SEM	-27.69 ± 41.11
95% confidence interval	262.2 to 428.1						95% confidence interval	-114.4 to 59.04
R squared (eta squared)	0.8615						R squared (eta squared)	0.02599
F test to compare variances							F test to compare variances
F, DFn, Dfd	224.8, 7, 6						F, DFn, Dfd	1.647, 7, 10
P value	<0.0001						P value	0.4575
P value summary	****						P value summary	ns
Significantly different (P < 0.05)?	Yes						Significantly different (P < 0.05)?	No
Data analyzed							Data analyzed
Sample size, group A	7						Sample size, group B	8
Sample size, group B	8						Sample size, group J	11
Table Analyzed	QN IC90 SAMC FtsH1						Table Analyzed	QN IC90 SAMC FtsH1
Group H	Cam3.II FtsH1 D695GWT						Group J	Cam3.II SAMC I176+S193AWT
vs.	vs.						vs.	vs.
Group B	Cam3.II G8						Group H	Cam3.II FtsH1 D695GWT
Unpaired t test							Unpaired t test
P value	0.0029						P value	0.0013
P value summary	**						P value summary	**
Significantly different (P < 0.05)?	Yes						Significantly different (P < 0.05)?	Yes
One- or two-tailed P value?	Two-tailed						One- or two-tailed P value?	Two-tailed
t, df	t=3.726, df=12						t, df	t=3.929, df=15
How large is the effect?							How large is the effect?
Mean of group B	366.7						Mean of group H	199.6
Mean of group H	199.6						Mean of group J	339
Difference between means (H - B) ± SEM	-167.2 ± 44.87						Difference between means (J - H) ± SEM	139.5 ± 35.50
95% confidence interval	-264.9 to -69.40						95% confidence interval	63.81 to 215.1
R squared (eta squared)	0.5363						R squared (eta squared)	0.5072
F test to compare variances							F test to compare variances
F, DFn, Dfd	4.392, 7, 5						F, DFn, Dfd	2.667, 10, 5
P value	0.1225						P value	0.2904
P value summary	ns						P value summary	ns
Significantly different (P < 0.05)?	No						Significantly different (P < 0.05)?	No
Data analyzed							Data analyzed
Sample size, group B	8						Sample size, group H	6
Sample size, group H	6						Sample size, group J	11

## Sheet: Fig_6c
Fig. 6c | Chloroquine response in samc and ftsh1 SNP-edited Cam3.II as measured by mean ± SEM IC50 values.
											Mean CQ IC50	SEM	N
NF54 JHU	5.891	4.337	4.752	5.408	4.676	4.648	4.725	4.608			4.88062	0.179562	8
Cam3.II G8	64.49	38.04	41.81	75.5	42.33	59.77					53.6567	6.17625	6
Cam3.II SAMC I176+S193AWT	26.42	33.23	39.97	45.61	56.3	44.81	38.79	39.75	39.92	56.77	42.157	2.9567	10
Cam3.II FtsH1 D695GWT	39.44	40.91	37.39	26.26	22.45	30.29					32.79	3.09367	6
Table Analyzed	CQ IC50 SAMC FtsH1						Table Analyzed	CQ IC50 SAMC FtsH1
Group B	Cam3.II G8						Group J	Cam3.II SAMC I176+S193AWT
vs.	vs.						vs.	vs.
Group A	NF54 JHU						Group B	Cam3.II G8
Unpaired t test							Unpaired t test
P value	<0.0001						P value	0.0788
P value summary	****						P value summary	ns
Significantly different (P < 0.05)?	Yes						Significantly different (P < 0.05)?	No
One- or two-tailed P value?	Two-tailed						One- or two-tailed P value?	Two-tailed
t, df	t=9.241, df=12						t, df	t=1.896, df=14
How large is the effect?							How large is the effect?
Mean of group A	4.881						Mean of group B	53.66
Mean of group B	53.66						Mean of group J	42.16
Difference between means (B - A) ± SEM	48.78 ± 5.278						Difference between means (J - B) ± SEM	-11.50 ± 6.065
95% confidence interval	37.28 to 60.28						95% confidence interval	-24.51 to 1.508
R squared (eta squared)	0.8768						R squared (eta squared)	0.2043
F test to compare variances							F test to compare variances
F, DFn, Dfd	887.3, 5, 7						F, DFn, Dfd	2.618, 5, 9
P value	<0.0001						P value	0.1987
P value summary	****						P value summary	ns
Significantly different (P < 0.05)?	Yes						Significantly different (P < 0.05)?	No
Data analyzed							Data analyzed
Sample size, group A	8						Sample size, group B	6
Sample size, group B	6						Sample size, group J	10
Table Analyzed	CQ IC50 SAMC FtsH1						Table Analyzed	CQ IC50 SAMC FtsH1
Group H	Cam3.II FtsH1 D695GWT						Group J	Cam3.II SAMC I176+S193AWT
vs.	vs.						vs.	vs.
Group B	Cam3.II G8						Group H	Cam3.II FtsH1 D695GWT
Unpaired t test							Unpaired t test
P value	0.0129						P value	0.0573
P value summary	*						P value summary	ns
Significantly different (P < 0.05)?	Yes						Significantly different (P < 0.05)?	No
One- or two-tailed P value?	Two-tailed						One- or two-tailed P value?	Two-tailed
t, df	t=3.021, df=10						t, df	t=2.071, df=14
How large is the effect?							How large is the effect?
Mean of group B	53.66						Mean of group H	32.79
Mean of group H	32.79						Mean of group J	42.16
Difference between means (H - B) ± SEM	-20.87 ± 6.908						Difference between means (J - H) ± SEM	9.367 ± 4.523
95% confidence interval	-36.26 to -5.475						95% confidence interval	-0.3334 to 19.07
R squared (eta squared)	0.4771						R squared (eta squared)	0.2345
F test to compare variances							F test to compare variances
F, DFn, Dfd	3.986, 5, 5						F, DFn, Dfd	1.522, 9, 5
P value	0.1554						P value	0.6704
P value summary	ns						P value summary	ns
Significantly different (P < 0.05)?	No						Significantly different (P < 0.05)?	No
Data analyzed							Data analyzed
Sample size, group B	6						Sample size, group H	6
Sample size, group H	6						Sample size, group J	10

## Sheet: Fig_6d
Fig. 6d | Chloroquine response in samc and ftsh1 SNP-edited Cam3.II as measured by mean ± SEM IC90 values.
														Mean CQ IC90	SEM	N
NF54 JHU	8.479	6.154	9.064	6.316	6.377	6.541	5.923							6.97914	0.472753	7
Cam3.II G8	106	80.04	80.63	121.2	74.09	125.3								97.8767	9.20762	6
Cam3.II SAMC I176+S193AWT	85.12	100.8	103.5	126.4	81.47	143	143.8	59.51	86.64	116.2	115.9	77.43	147.7	106.728	7.83295	13
Cam3.II FtsH1 D695GWT	62.1	76.19	60.91	51.45	46.41	69.78								61.14	4.52031	6
Table Analyzed	CQ IC90 SAMC FtsH1						Table Analyzed	CQ IC90 SAMC FtsH1
Group B	Cam3.II G8						Group J	Cam3.II SAMC I176+S193AWT
vs.	vs.						vs.	vs.
Group A	NF54 JHU						Group B	Cam3.II G8
Unpaired t test							Unpaired t test
P value	<0.0001						P value	0.5107
P value summary	****						P value summary	ns
Significantly different (P < 0.05)?	Yes						Significantly different (P < 0.05)?	No
One- or two-tailed P value?	Two-tailed						One- or two-tailed P value?	Two-tailed
t, df	t=10.72, df=11						t, df	t=0.6718, df=17
How large is the effect?							How large is the effect?
Mean of group A	6.979						Mean of group B	97.88
Mean of group B	97.88						Mean of group J	106.7
Difference between means (B - A) ± SEM	90.90 ± 8.475						Difference between means (J - B) ± SEM	8.852 ± 13.18
95% confidence interval	72.24 to 109.6						95% confidence interval	-18.95 to 36.65
R squared (eta squared)	0.9127						R squared (eta squared)	0.02586
F test to compare variances							F test to compare variances
F, DFn, Dfd	325.1, 5, 6						F, DFn, Dfd	1.568, 12, 5
P value	<0.0001						P value	0.649
P value summary	****						P value summary	ns
Significantly different (P < 0.05)?	Yes						Significantly different (P < 0.05)?	No
Data analyzed							Data analyzed
Sample size, group A	7						Sample size, group B	6
Sample size, group B	6						Sample size, group J	13
Table Analyzed	CQ IC90 SAMC FtsH1						Table Analyzed	CQ IC90 SAMC FtsH1
Group H	Cam3.II FtsH1 D695GWT						Group J	Cam3.II SAMC I176+S193AWT
vs.	vs.						vs.	vs.
Group B	Cam3.II G8						Group H	Cam3.II FtsH1 D695GWT
Unpaired t test							Unpaired t test
P value	0.005						P value	0.0015
P value summary	**						P value summary	**
Significantly different (P < 0.05)?	Yes						Significantly different (P < 0.05)?	Yes
One- or two-tailed P value?	Two-tailed						One- or two-tailed P value?	Two-tailed
t, df	t=3.581, df=10						t, df	t=3.774, df=17
How large is the effect?							How large is the effect?
Mean of group B	97.88						Mean of group H	61.14
Mean of group H	61.14						Mean of group J	106.7
Difference between means (H - B) ± SEM	-36.74 ± 10.26						Difference between means (J - H) ± SEM	45.59 ± 12.08
95% confidence interval	-59.59 to -13.88						95% confidence interval	20.10 to 71.08
R squared (eta squared)	0.5619						R squared (eta squared)	0.4559
F test to compare variances							F test to compare variances
F, DFn, Dfd	4.149, 5, 5						F, DFn, Dfd	6.506, 12, 5
P value	0.1445						P value	0.0503
P value summary	ns						P value summary	ns
Significantly different (P < 0.05)?	No						Significantly different (P < 0.05)?	No
Data analyzed							Data analyzed
Sample size, group B	6						Sample size, group H	6
Sample size, group H	6						Sample size, group J	13

## Sheet: Fig_6e
Fig. 6e | md-Chloroquine response in samc and ftsh1 SNP-edited Cam3.II as measured by mean ± SEM IC50 values.
														Mean md-CQ IC50	SEM	N
NF54 JHU	18.45	16.62	13.75	18.09	20.79	21.3	26.98	24.18						20.02	1.49428	8
Cam3.II G8	609.9	530.6	477	764.4	448.8	603.3								572.333	46.6728	6
Cam3.II SAMC I176+S193AWT	348.3	442.5	498.8	847.2	523.1	714.5	441.2	396.1	325.9	523.7	820.7	433.8	613.1	532.992	46.9867	13
Cam3.II FtsH1 D695GWT	222.5	391.2	368.1	234.6	228.8	266.8								285.333	30.6156	6
Table Analyzed	mdCQ IC50 SAMC FtsH1						Table Analyzed	mdCQ IC50 SAMC FtsH1
Group B	Cam3.II G8						Group J	Cam3.II SAMC I176+S193AWT
vs.	vs.						vs.	vs.
Group A	NF54 JHU						Group B	Cam3.II G8
Unpaired t test							Unpaired t test
P value	<0.0001						P value	0.6143
P value summary	****						P value summary	ns
Significantly different (P < 0.05)?	Yes						Significantly different (P < 0.05)?	No
One- or two-tailed P value?	Two-tailed						One- or two-tailed P value?	Two-tailed
t, df	t=13.85, df=12						t, df	t=0.5134, df=17
How large is the effect?							How large is the effect?
Mean of group A	20.02						Mean of group B	572.3
Mean of group B	572.3						Mean of group J	533
Difference between means (B - A) ± SEM	552.3 ± 39.89						Difference between means (J - B) ± SEM	-39.34 ± 76.62
95% confidence interval	465.4 to 639.2						95% confidence interval	-201.0 to 122.3
R squared (eta squared)	0.9411						R squared (eta squared)	0.01527
F test to compare variances							F test to compare variances
F, DFn, Dfd	731.7, 5, 7						F, DFn, Dfd	2.196, 12, 5
P value	<0.0001						P value	0.3964
P value summary	****						P value summary	ns
Significantly different (P < 0.05)?	Yes						Significantly different (P < 0.05)?	No
Data analyzed							Data analyzed
Sample size, group A	8						Sample size, group B	6
Sample size, group B	6						Sample size, group J	13
Table Analyzed	mdCQ IC50 SAMC FtsH1						Table Analyzed	mdCQ IC50 SAMC FtsH1
Group H	Cam3.II FtsH1 D695GWT						Group J	Cam3.II SAMC I176+S193AWT
vs.	vs.						vs.	vs.
Group B	Cam3.II G8						Group H	Cam3.II FtsH1 D695GWT
Unpaired t test							Unpaired t test
P value	0.0004						P value	0.0035
P value summary	***						P value summary	**
Significantly different (P < 0.05)?	Yes						Significantly different (P < 0.05)?	Yes
One- or two-tailed P value?	Two-tailed						One- or two-tailed P value?	Two-tailed
t, df	t=5.142, df=10						t, df	t=3.390, df=17
How large is the effect?							How large is the effect?
Mean of group B	572.3						Mean of group H	285.3
Mean of group H	285.3						Mean of group J	533
Difference between means (H - B) ± SEM	-287.0 ± 55.82						Difference between means (J - H) ± SEM	247.7 ± 73.06
95% confidence interval	-411.4 to -162.6						95% confidence interval	93.51 to 401.8
R squared (eta squared)	0.7256						R squared (eta squared)	0.4033
F test to compare variances							F test to compare variances
F, DFn, Dfd	2.324, 5, 5						F, DFn, Dfd	5.103, 12, 5
P value	0.3761						P value	0.0838
P value summary	ns						P value summary	ns
Significantly different (P < 0.05)?	No						Significantly different (P < 0.05)?	No
Data analyzed							Data analyzed
Sample size, group B	6						Sample size, group H	6
Sample size, group H	6						Sample size, group J	13

## Sheet: Fig_6f
Fig. 6f | md-Chloroquine response in samc and ftsh1 SNP-edited Cam3.II as measured by mean ± SEM IC90 values.
														Mean md-CQ IC90	SEM	N
NF54 JHU	26.23	25.99	24.08	20.79	21.3	26.98	24.18							24.2214	0.914214	7
Cam3.II G8	1145	1012	971.5	1584	903.4	1492								1184.65	116.884	6
Cam3.II SAMC I176+S193AWT	1591	1594	872	1812	895.4	1310	1101	1114	1234	1004	1502	1310	1500	1295.34	81.1392	13
Cam3.II FtsH1 D695GWT	577.1	742.5	1295	898.8	667.1	590	752.5							789	93.9793	7
Table Analyzed	mdCQ IC90 SAMC FtsH1						Table Analyzed	mdCQ IC90 SAMC FtsH1
Group B	Cam3.II G8						Group J	Cam3.II SAMC I176+S193AWT
vs.	vs.						vs.	vs.
Group A	NF54 JHU						Group B	Cam3.II G8
Unpaired t test							Unpaired t test
P value	<0.0001						P value	0.4511
P value summary	****						P value summary	ns
Significantly different (P < 0.05)?	Yes						Significantly different (P < 0.05)?	No
One- or two-tailed P value?	Two-tailed						One- or two-tailed P value?	Two-tailed
t, df	t=10.81, df=11						t, df	t=0.7714, df=17
How large is the effect?							How large is the effect?
Mean of group A	24.22						Mean of group B	1185
Mean of group B	1185						Mean of group J	1295
Difference between means (B - A) ± SEM	1160 ± 107.4						Difference between means (J - B) ± SEM	110.7 ± 143.5
95% confidence interval	924.1 to 1397						95% confidence interval	-192.0 to 413.4
R squared (eta squared)	0.9139						R squared (eta squared)	0.03382
F test to compare variances							F test to compare variances
F, DFn, Dfd	14011, 5, 6						F, DFn, Dfd	1.044, 12, 5
P value	<0.0001						P value	0.9604
P value summary	****						P value summary	ns
Significantly different (P < 0.05)?	Yes						Significantly different (P < 0.05)?	No
Data analyzed							Data analyzed
Sample size, group A	7						Sample size, group B	6
Sample size, group B	6						Sample size, group J	13
Table Analyzed	mdCQ IC90 SAMC FtsH1						Table Analyzed	mdCQ IC90 SAMC FtsH1
Group H	Cam3.II FtsH1 D695GWT						Group J	Cam3.II SAMC I176+S193AWT
vs.	vs.						vs.	vs.
Group B	Cam3.II G8						Group H	Cam3.II FtsH1 D695GWT
Unpaired t test							Unpaired t test
P value	0.0218						P value	0.0011
P value summary	*						P value summary	**
Significantly different (P < 0.05)?	Yes						Significantly different (P < 0.05)?	Yes
One- or two-tailed P value?	Two-tailed						One- or two-tailed P value?	Two-tailed
t, df	t=2.669, df=11						t, df	t=3.876, df=18
How large is the effect?							How large is the effect?
Mean of group B	1185						Mean of group H	789
Mean of group H	789						Mean of group J	1295
Difference between means (H - B) ± SEM	-395.7 ± 148.2						Difference between means (J - H) ± SEM	506.3 ± 130.6
95% confidence interval	-721.9 to -69.41						95% confidence interval	231.9 to 780.8
R squared (eta squared)	0.3931						R squared (eta squared)	0.4549
F test to compare variances							F test to compare variances
F, DFn, Dfd	1.326, 5, 6						F, DFn, Dfd	1.384, 12, 6
P value	0.7323						P value	0.7201
P value summary	ns						P value summary	ns
Significantly different (P < 0.05)?	No						Significantly different (P < 0.05)?	No
Data analyzed							Data analyzed
Sample size, group B	6						Sample size, group H	7
Sample size, group H	7						Sample size, group J	13
