# Supplementary material for: Identification of genetic markers of quinine partial resistance in Plasmodium falciparum
Source: Nat Microbiol. 2026 Jul 6;11(8):2213–31. doi: 10.1038/s41564-026-02410-7 (PMC13423875; doi:10.1038/s41564-026-02410-7)
Supplement: Supplementary file 9 — β-haematin assay data. [file 41564_2026_2410_MOESM9_ESM.xlsx]

## Sheet: ED_1b
Extended Data Figure 1b | Representative concentration-dependent inhibition of β-hematin formation by quinine, chloroquine, md-amodiaquine, mefloquine, two non-heme detoxification pathway-acting negative control antimalarials (doxycycline and pyrimethamine), and DMSO.
	Inhibition of hemozoin formation (405nm absorbance)
log [Conc of test compound] uM	Pyrimethamine		Chloroquine		Quinine		DMSO		md-Amodiaquine		Mefloquine		Doxycycline		Lumefantrine
-0.1	0.5276	0.6218	0.626	0.6073	0.6372	0.6164	0.6719	0.6415	0.5259	0.6116	0.566	0.5574	0.5741	0.6057	0.58	0.6387
-0.01	0.5638	0.6271	0.6057	0.5731	0.6349	0.6033	0.6298	0.7833	0.5643	0.6816	0.6459	0.6005	0.6173	0.6827	0.7093	0.7789
0.29	0.582	0.6251	0.6432	0.6065	0.8173	0.7425	0.6219	0.7538	0.5621	0.694	0.7858	0.5832	0.6257	0.6543	0.8122	0.8318
0.59	0.5249	0.6336	0.6496	0.6034	0.971	0.8737	0.6278	0.8534	0.7222	0.7462	1.009	0.7028	0.7072	0.626	0.9533	1.0691
0.89	0.5705	0.7128	0.7504	0.794	1.4992	0.9241	0.6257	1.3054	2.0303	2.9906	1.0238	0.6617	0.674	0.6334	1.1555	1.3646
1.19	0.5214	0.6488	3.2876	3.3238	1.8031	1.786	0.6646	0.9373	3.696	3.7341	1.0962	0.8416	0.6819	0.6354	1.4618	2.0433
1.49	0.4808	0.5496	3.601	3.6624	2.8556	2.5359	0.7497	0.846	3.6993	3.7669	1.5777	1.0559	0.636	0.6586	2.0159	2.9102
1.8	0.5092	0.5729	3.6489	3.6409	3.5469	3.6102	0.6396	0.8406	3.7474	3.7111	2.9991	3.3638	0.7603	0.7263	1.562	2.8837
2.1	0.5184	0.6387	3.659	3.7029	3.6351	3.6685	0.6551	0.7746	3.6866	3.7687	3.6568	3.6148	0.7909	0.6684	2.8664	2.7201
2.4	0.5125	0.5842	3.6675	3.6718	3.6496	3.686	0.6476	0.8504	3.7248	3.8211	3.634	3.6124	0.8109	0.7694	1.2626	1.642
2.7	0.5149	0.5919	3.7178	3.6399	3.6887	3.7063	0.6375	0.6376	3.8031	3.8608	3.6605	3.6153	0.9311	0.8602	0.9521	1.048
3	0.4653	0.5531	3.7312	3.6808	3.7179	3.7199	0.6357	0.6947	3.9123	3.9661	3.6944	3.5428	1.0922	1.0503	1.0528	1.1569
