# Supplementary material for: Identification of genetic markers of quinine partial resistance in Plasmodium falciparum
Source: Nat Microbiol. 2026 Jul 6;11(8):2213–31. doi: 10.1038/s41564-026-02410-7 (PMC13423875; doi:10.1038/s41564-026-02410-7)
Supplement: Supplementary file 10 — Progeny and haplotype genome data. [file 41564_2026_2410_MOESM10_ESM.xlsx]

## Sheet: ED_3a
Extended Data 3a | Percentage of NF54 and Cam3.II allele frequencies averaged across the genome in 13,116 SNP positions for each of the parents and 120 recombinant progeny, ordered by haplotype number.
	% Allele Frequency
Haplotype	NF54	Cam3.II	Not Determined
x2_Hap001_NF54	100	0	0
x2_Hap002_Cam3.II	0	100	0
x2_Hap003	45.87	53.96	0.17
x2_Hap004	27.64	72.17	0.19
x2_Hap005	45.46	54.15	0.4
x2_Hap006	63.4	36.51	0.1
x2_Hap007	42.76	56.99	0.24
x2_Hap008	48.18	50.71	1.11
x2_Hap009	59.08	39.87	1.05
x2_Hap010	52.86	46.88	0.26
x2_Hap011	51.78	48.11	0.11
x2_Hap012	57.1	42.76	0.14
x2_Hap013	47.38	52.34	0.28
x2_Hap014	65.09	34.79	0.12
x2_Hap015	56.81	42.96	0.24
x2_Hap016	57.24	42.71	0.05
x2_Hap017	62.12	37.7	0.18
x2_Hap018	59.26	40.49	0.24
x2_Hap019	40.29	59.55	0.15
x2_Hap020	46.78	53.05	0.17
x2_Hap021	52.02	46.97	1.01
x2_Hap022	48.94	50.82	0.24
x2_Hap023	36.33	63.16	0.51
x2_Hap024	50.34	49.14	0.52
x2_Hap025	50.82	48.7	0.47
x2_Hap026	47.03	52.62	0.35
x2_Hap027	53.18	46.65	0.17
x2_Hap028	53.78	43.74	2.48
x2_Hap029	55.33	44.46	0.21
x2_Hap030	53.94	45.33	0.72
x2_Hap031	60.19	39.64	0.18
x2_Hap032	56.78	43	0.22
x2_Hap033	58.62	41.31	0.08
x2_Hap034	50.96	48.85	0.19
x2_Hap035	49.99	49.82	0.19
x2_Hap036	37.14	62.58	0.28
x2_Hap037	63.27	36.48	0.25
x2_Hap038	55.87	43.94	0.19
x2_Hap039	53.98	45.78	0.24
x2_Hap040	55.88	43.76	0.36
x2_Hap041	59.2	40.55	0.24
x2_Hap042	45.68	54.27	0.05
x2_Hap043	36.65	62.92	0.43
x2_Hap044	52.46	47.37	0.17
x2_Hap045	50.3	49.09	0.61
x2_Hap046	52.02	47.66	0.32
x2_Hap047	43.6	56.05	0.34
x2_Hap048	53.19	46.72	0.08
x2_Hap049	48.82	51.01	0.18
x2_Hap050	64.64	34.98	0.38
x2_Hap051	55.86	44.01	0.13
x2_Hap052	48.76	51.04	0.21
x2_Hap053	50.1	49.71	0.19
x2_Hap054	37.57	62.18	0.24
x2_Hap055	40.65	59.07	0.29
x2_Hap056	48.66	51.15	0.19
x2_Hap057	50.82	48.82	0.37
x2_Hap058	49.5	49.57	0.93
x2_Hap059	45.9	50.7	3.4
x2_Hap060	41.36	57.4	1.24
x2_Hap061	57.07	41.51	1.42
x2_Hap062	34.77	60.96	4.26
x2_Hap063	34.13	64.68	1.2
x2_Hap064	38.58	59.05	2.37
x2_Hap065	41.31	57.99	0.7
x2_Hap066	47.29	51.32	1.4
x2_Hap067	39.81	55.63	4.56
x2_Hap068	55.53	42.07	2.4
x2_Hap069	51.39	47.4	1.21
x2_Hap070	39.43	59	1.57
x2_Hap071	32.91	66.86	0.23
x2_Hap072	31.76	66.51	1.73
x2_Hap073	53.03	46.13	0.84
x2_Hap074	45.38	53.29	1.33
x2_Hap075	36.65	62.21	1.14
x2_Hap076	45.85	52.47	1.68
x2_Hap077	31.07	65.99	2.94
x2_Hap078	33.99	56.99	9.02
x2_Hap079	24.13	75.07	0.8
x2_Hap080	61.3	38.24	0.46
x2_Hap081	43.29	54.7	2.01
x2_Hap082	41.66	55.58	2.76
x2_Hap083	51.27	47.8	0.92
x2_Hap084	52.38	45.7	1.92
x2_Hap085	51.63	46.53	1.84
x2_Hap086	52.92	46.94	0.14
x2_Hap087	43.85	55.46	0.69
x2_Hap088	39.66	59.93	0.4
x2_Hap089	48.87	50.11	1.01
x2_Hap090	53.88	44.5	1.62
x2_Hap091	53.32	44.9	1.78
x2_Hap092	55.54	43.81	0.66
x2_Hap093	46.31	51.7	1.99
x2_Hap094	46.22	53.31	0.47
x2_Hap095	47.12	49.85	3.03
x2_Hap096	39.07	60.51	0.43
x2_Hap097	58.39	40.4	1.2
x2_Hap098	62.08	33.03	4.89
x2_Hap099	53.19	44.98	1.83
x2_Hap100	56.03	41.91	2.06
x2_Hap101	57.07	42	0.93
x2_Hap102	47.81	50.98	1.2
x2_Hap103	43.48	55	1.52
x2_Hap104	36.7	63.22	0.08
x2_Hap105	59.93	38.94	1.13
x2_Hap106	52.26	47.13	0.6
x2_Hap107	55.36	43.66	0.98
x2_Hap108	54.21	43.56	2.23
x2_Hap109	59.18	39.12	1.7
x2_Hap110	46.21	51.77	2.02
x2_Hap111	28.13	70.71	1.17
x2_Hap112	60.35	37.98	1.66
x2_Hap113	48.57	50.21	1.23
x2_Hap114	52.45	44.57	2.98
x2_Hap115	39.3	58.11	2.59
x2_Hap116	50.58	49.09	0.34
x2_Hap117	47.87	49.61	2.52
x2_Hap118	36.33	61.27	2.4
x2_Hap119	40.74	59.16	0.1
x2_Hap120	36.15	63.39	0.46
x2_Hap121	42.06	57.78	0.16
x2_Hap122	62.4	37.47	0.12

## Sheet: ED_3b
Extended Data 3b | Number of unique recombinant progeny with the wild-type NF54 or mutant Cam3.II alleles for pfcrt, dmt1, thzk/ftsh1, and samc.
	Unique Recombinant Haplotypes
All WT	72
DMT1 Mutant only	2
PfCRT Mutant only	2
DMT1, ThzK/FtsH1, SAMC Mutant	1
PfCRT, ThzK/FtsH1 Mutant	1
PfCRT, ThzK/FtsH1, SAMC Mutant	2
PfCRT, DMT1 Mutant	1
PfCRT, DMT1, SAMC Mutant	1
PfCRT, DMT1, ThzK/FtsH1 Mutant	1
All Mutant	37
