# Supplementary material for: Identification of genetic markers of quinine partial resistance in Plasmodium falciparum
Source: Nat Microbiol. 2026 Jul 6;11(8):2213–31. doi: 10.1038/s41564-026-02410-7 (PMC13423875; doi:10.1038/s41564-026-02410-7)
Supplement: Supplementary file 11 — Drug response data. [file 41564_2026_2410_MOESM11_ESM.xlsx]

## Sheet: ED_5a
Extended Data Fig. 5a | Chloroquine (CQ) response as measured by mean ± SEM IC50 values
	pfcrt	pfmdr1	CQ IC50
NF54	NF54	NF54	8.676	8.638	11.02	8.496	11.46	9.28	10.38	9.357	12.63	7.932	8.581	14.59	9.816	10.73	10.18	13.49	10.68	10.58	13.83	10.37	9.059	8.797	9.598	8.477	8.315	13.94	11.74	10.62	10.12	10.02	10.44	8.434	21.27	4.784	4.444	5.201	4.816	8.483	4.843	4.807	9.394	7.331	9.152	8.228	7.194	9.164	7.34
B4-5	NF54	NF54	9.718	5.66	9.433	9.915	10.33	8.538	6.898	7.136
D2-1	NF54	NF54	23.83	24.47	10.13	17.23	18.66
C5-6	NF54	NF54	19.25	8.525	19.22	10.13
C1-6	NF54	NF54	8.962	7.808	18.23	10.46	18.88	19.18	16.28
A6-2	NF54	NF54	9.413	9.207	8.325	10.66
A7-4	NF54	NF54	8.816	10.68	8.648	6.112	10.09
C3-6	NF54	NF54	14.25	10.23	11.28	9.566	13.78
C2-6	NF54	NF54	6.465	9.748	7.976	9.125
D2-3	NF54	NF54	7.321	10.61	7.704	7.894	8.636
D8-2	NF54	NF54	8.138	7.06	7.332	9.749
C4-6	NF54	NF54	11.13	10.33	8.531	8.119	6.991
C4-5	NF54	NF54	14.93	15.3	10.6	10.75
D4-6	NF54	NF54	9.703	8.32	8.873	10.86
B4-6	NF54	NF54	18.35	12.06	9.392	10.98	13.86
C7-6	NF54	NF54	10.45	11.11	17.3	10.8
D8-3	NF54	NF54	9.132	9.239	17.81	9.795
B-QN75-2-E3	NF54	NF54	7.622	13.64
B-QN75-2-H11	NF54	NF54	7.531	8.041	7.695
B6-6	NF54	NF54	9.476	14.22	8.803	10.15	9.763
B3-4	NF54	NF54	9.001	8.508	13.44	8.042	9.62	9.469
C-QN95-1-E7	NF54	Cam3.II	5.41	7.357	2.983
B1-6	NF54	Cam3.II	13.77	9.715	14.33	8.611	8.838	9.462	10.3
B6-5	NF54	Cam3.II	11.04	14.61	16.26	13.69	17.93
B-QN95-2-C8	NF54	Cam3.II	7.851	10.17
B5-6	NF54	Cam3.II	13.5	8.732	9.183	13.45
A1-4	NF54	Cam3.II	6.694	8.367	11.02	9.905	10.52	8.321	10.41	8.728	8.679
A1-1	NF54	Cam3.II	7.905	11.97	9.414	8.362	9.265
A5-1	NF54	Cam3.II	5.37	4.798	9.246
A4-2	NF54	Cam3.II	9.033	10.58	7.665	8.747
C5-4	NF54	Cam3.II	9.951	9.156	9.351	8.817
B3-3	NF54	Cam3.II	13.93	8.765	7.799	9.58
B8-5	NF54	Cam3.II	12.58	10.83
C7-2	NF54	Cam3.II	9.648	10.5	12.63
C3-5	NF54	Cam3.II	9.753	8.894	11.57	15.93	13.36
B6-2	NF54	Cam3.II	8.047	10.25	13.73
A3-2	NF54	Cam3.II	6.302	14.32	9.148	5.462	8.979
B5-1	NF54	Cam3.II	8.907	12.66	7.924	7.42	13.47
C8-6	Cam3.II	NF54	94.98	65.45	95.44	86.05	56.9	68.37
Clow9	Cam3.II	NF54	53.11	60.23	49.52	58.95	64.75
C8-5	Cam3.II	NF54	123.7	96.8	96.07	112.2	93.89
C-CQ75-1-G12	Cam3.II	NF54	24.67	27.08
B-CQ75-1-H9	Cam3.II	NF54	34.22	41.75	34.86	24.62	27.39
B5-4	Cam3.II	NF54	87.26	67.43	60.04	77.65	38.32	30.58	28.91
Clow8	Cam3.II	NF54	51.33	54.86	76.14	71.86
B7-5	Cam3.II	NF54	63.28	47.26	56.65	63.46	55.98	96.96
C-QN95-180-F8	Cam3.II	Cam3.II	57.9	85.13	70.16	44.83	36.35	43.32
B-QN95-140-A5	Cam3.II	Cam3.II	52.44	67.16	31.78	65.01	122.6	40.78
B-CQ75-1-D10	Cam3.II	Cam3.II	38.59	42.47	38.77
C-CQ50-1-A8	Cam3.II	Cam3.II	51.97	20	46.32
D7-5	Cam3.II	Cam3.II	73.01	47.59	61	93.84	69.52
Cam3.II	Cam3.II	Cam3.II	58.18	50.76	97.66	153.7	76.43	61.23	89.03	80.45	62.92	69.87	58.29	120.1	140	67.69	75.38	129.1	95.81	90.89	94.65	79.84	87.48	97.52	81.52	90.24	100	112	112.5	67.24	52.51	78.52	94.07	50.2	60.82	72.88	62.42	86.56	136.3	65.66	118.7	109.3	60.73	66.49	77.85	110.7	61.6	118.1	64.98
[truncated: 6 more columns]
