# Supplementary material for: Identification of genetic markers of quinine partial resistance in Plasmodium falciparum
Source: Nat Microbiol. 2026 Jul 6;11(8):2213–31. doi: 10.1038/s41564-026-02410-7 (PMC13423875; doi:10.1038/s41564-026-02410-7)
Supplement: Supplementary file 12 — Clinical isolate genome data for dmt1, ftsh1, samc and ftsh1. [file 41564_2026_2410_MOESM12_ESM.xlsx]

## Sheet: ED_7a
Extended Data Fig. 7a | Prevalence of major dmt1 haplotypes in clinical isolates
	AF-C	AF-C	AF-C	AF-C	AF-C	AF-C	AF-C	AF-E	AF-E	AF-E	AF-E	AF-E	AF-E	AF-E	AF-E	AF-NE	AF-NE	AF-NE	AF-NE	AF-NE	AF-NE	AF-NE	AF-NE	AF-W	AF-W	AF-W	AF-W	AF-W	AF-W	AF-W	AF-W	AS-S-E	AS-S-E	AS-S-E	AS-S-E	AS-S-E	AS-S-E	AS-S-E	AS-S-E	AS-S-FE	AS-S-FE	AS-S-FE	AS-S-FE	AS-S-FE	AS-S-FE	AS-S-FE	AS-S-FE	AS-SE-E	AS-SE-E
year	WT	Y107N	Y107N/S129L	Y107N/S179Y	S148N	K277N	others	year	WT	Y107N	Y107N/S129L	Y107N/S179Y	S148N	K277N	others	year	WT	Y107N	Y107N/S129L	Y107N/S179Y	S148N	K277N	others	year	WT	Y107N	Y107N/S129L	Y107N/S179Y	S148N	K277N	others	year	WT	Y107N	Y107N/S129L	Y107N/S179Y	S148N	K277N	others	year	WT	Y107N	Y107N/S129L	Y107N/S179Y	S148N	K277N	others	year	WT
1984	0	0	0	0	0	0	0	1984	0	0	0	0	0	0	0	1984	0	0	0	0	0	0	0	1984	72	8	0	0	2	0	3	1984	0	0	0	0	0	0	0	1984	0	0	0	0	0	0	0	1984	0
1990	0	0	0	0	0	0	0	1990	0	0	0	0	0	0	0	1990	0	0	0	0	0	0	0	1990	7	0	0	0	0	0	1	1990	0	0	0	0	0	0	0	1990	0	0	0	0	0	0	0	1990	0
1991	0	0	0	0	0	0	0	1991	0	0	0	0	0	0	0	1991	0	0	0	0	0	0	0	1991	1	0	0	0	0	0	1	1991	0	0	0	0	0	0	0	1991	0	0	0	0	0	0	0	1991	0
1993	0	0	0	0	0	0	0	1993	0	0	0	0	0	0	0	1993	0	0	0	0	0	0	0	1993	0	0	0	0	0	0	0	1993	0	0	0	0	0	0	0	1993	0	0	0	0	0	0	0	1993	4
1994	0	0	0	0	0	0	0	1994	2	0	0	0	0	0	0	1994	0	0	0	0	0	0	0	1994	0	0	0	0	0	0	0	1994	0	0	0	0	0	0	0	1994	0	0	0	0	0	0	0	1994	0
1995	0	0	0	0	0	0	0	1995	31	3	0	0	1	0	1	1995	0	0	0	0	0	0	0	1995	0	0	0	0	0	0	0	1995	0	0	0	0	0	0	0	1995	0	0	0	0	0	0	0	1995	0
1996	0	0	0	0	0	0	0	1996	44	4	0	0	0	1	2	1996	0	0	0	0	0	0	0	1996	0	0	0	0	0	0	0	1996	0	0	0	0	0	0	0	1996	0	0	0	0	0	0	0	1996	0
1997	0	0	0	0	0	0	0	1997	22	0	0	0	1	1	0	1997	0	0	0	0	0	0	0	1997	0	0	0	0	0	0	0	1997	0	0	0	0	0	0	0	1997	0	0	0	0	0	0	0	1997	0
1998	0	0	0	0	0	0	0	1998	9	1	0	0	0	0	0	1998	0	0	0	0	0	0	0	1998	0	0	0	0	0	0	0	1998	0	0	0	0	0	0	0	1998	0	0	0	0	0	0	0	1998	0
1999	0	0	0	0	0	0	0	1999	2	0	0	0	0	0	0	1999	0	0	0	0	0	0	0	1999	0	0	0	0	0	0	0	1999	0	0	0	0	0	0	0	1999	0	0	0	0	0	0	0	1999	0
2000	0	0	0	0	0	0	0	2000	0	0	0	0	0	0	0	2000	0	0	0	0	0	0	0	2000	0	0	0	0	0	0	0	2000	0	0	0	0	0	0	0	2000	0	0	0	0	0	0	0	2000	1
2001	0	0	0	0	0	0	0	2001	0	0	0	0	0	0	0	2001	0	0	0	0	0	0	0	2001	18	1	0	0	3	0	0	2001	0	0	0	0	0	0	0	2001	0	0	0	0	0	0	0	2001	0
2002	0	0	0	0	0	0	0	2002	0	0	0	0	0	0	0	2002	0	0	0	0	0	0	0	2002	0	0	0	0	0	0	0	2002	0	0	0	0	0	0	0	2002	0	0	0	0	0	0	0	2002	0
2003	0	0	0	0	0	0	0	2003	4	0	0	0	0	0	0	2003	0	0	0	0	0	0	0	2003	0	0	0	0	0	0	0	2003	0	0	0	0	0	0	0	2003	0	0	0	0	0	0	0	2003	2
2004	0	0	0	0	0	0	0	2004	7	1	0	0	1	0	0	2004	0	0	0	0	0	0	0	2004	0	0	0	0	0	0	0	2004	0	0	0	0	0	0	0	2004	0	0	0	0	0	0	0	2004	0
2005	0	0	0	0	0	0	0	2005	25	1	0	0	0	1	1	2005	0	0	0	0	0	0	0	2005	0	0	0	0	0	0	0	2005	0	0	0	0	0	0	0	2005	0	0	0	0	0	0	0	2005	6
2006	0	0	0	0	0	0	0	2006	34	3	0	0	0	0	1	2006	0	0	0	0	0	0	0	2006	0	0	0	0	0	0	0	2006	0	0	0	0	0	0	0	2006	0	0	0	0	0	0	0	2006	1
2007	0	0	0	0	0	0	0	2007	56	10	0	0	0	0	2	2007	0	0	0	0	0	0	0	2007	51	8	0	0	2	1	2	2007	0	0	0	0	0	0	0	2007	0	0	0	0	0	0	0	2007	24
2008	0	0	0	0	0	0	0	2008	27	4	0	0	1	0	0	2008	0	0	0	0	0	0	0	2008	76	9	0	0	9	0	10	2008	0	0	0	0	0	0	0	2008	3	2	0	2	0	1	0	2008	29
2009	0	0	0	0	0	0	0	2009	38	1	0	0	1	0	3	2009	0	0	0	0	0	0	0	2009	63	14	0	0	0	1	4	2009	0	0	0	0	0	0	0	2009	6	4	0	0	0	2	0	2009	52
2010	0	0	0	0	0	0	0	2010	90	11	0	0	4	2	3	2010	8	0	0	0	0	0	0	2010	97	16	0	0	5	0	8	2010	0	0	0	0	0	0	0	2010	0	0	0	0	0	0	0	2010	145
2011	0	0	0	0	0	0	0	2011	202	20	0	0	5	8	10	2011	0	0	0	0	0	0	0	2011	161	25	0	0	6	2	9	2011	0	0	0	0	0	0	0	2011	0	0	0	0	0	0	0	2011	280
2012	107	12	0	0	2	2	9	2012	69	7	0	0	1	2	2	2012	0	0	0	0	0	0	0	2012	57	10	0	0	1	2	2	2012	0	0	0	0	0	0	0	2012	28	6	0	1	0	0	2	2012	194
2013	63	9	0	0	1	1	6	2013	194	19	0	0	5	12	8	2013	11	0	0	0	0	0	0	2013	645	71	0	0	25	0	49	2013	0	0	0	0	0	0	0	2013	0	0	0	0	0	0	0	2013	63
2014	60	5	0	0	2	1	6	2014	206	24	0	1	6	1	9	2014	43	2	0	0	1	0	1	2014	650	91	0	0	33	1	57	2014	0	0	0	0	0	0	0	2014	0	0	0	0	0	0	0	2014	60
2015	27	0	0	0	1	1	3	2015	10	2	0	0	0	2	0	2015	18	1	0	0	0	0	0	2015	419	56	0	0	31	4	58	2015	0	0	0	0	0	0	0	2015	217	102	0	12	5	16	25	2015	108
2016	75	3	0	0	1	0	2	2016	0	0	0	0	0	0	0	2016	4	0	0	0	0	0	1	2016	559	57	0	0	17	3	42	2016	28	6	0	0	0	2	3	2016	383	184	0	8	5	18	48	2016	217
2017	0	0	0	0	0	0	0	2017	0	0	0	0	0	0	0	2017	43	2	0	0	0	0	1	2017	462	67	0	0	22	1	39	2017	95	38	0	0	2	0	8	2017	27	10	0	1	1	3	2	2017	720
2018	0	0	0	0	0	0	0	2018	2	0	0	0	0	0	0	2018	0	0	0	0	0	0	0	2018	439	61	0	0	12	0	43	2018	2	3	0	0	0	0	0	2018	0	0	0	0	0	0	0	2018	453
	332	29	0	0	7	5	26		1074	111	0	1	26	30	42		127	5	0	0	1	0	3		3777	494	0	0	168	15	328		125	47	0	0	2	2	11		664	308	0	24	11	40	77		2359
						Regional Total	399							Regional Total	1284							Regional Total	136							Regional Total	4782							Regional Total	187							Regional Total	1124
	0.83208	0.0726817	0	0	0.0175439	0.0125313	0.0651629		0.836449	0.0864486	0	0.000778816	0.0202492	0.0233645	0.0327103		0.933824	0.0367647	0	0	0.00735294	0	0.0220588		0.789837	0.103304	0	0	0.0351317	0.00313676	0.0685905		0.668449	0.251337	0	0	0.0106952	0.0106952	0.0588235		0.590747	0.274021	0	0.0213523	0.00978648	0.0355872	0.0685053		0.70104
							1								1								1								1								1								1
																	93.3824	3.67647	0	0	0.735294	0	2.20588
																							100
[truncated: 30 more columns]

## Sheet: ED_7b
Extended Data Fig. 7b | Change in prevalence over time of major dmt1 haplotypes in clinical isolates
									Counts							Proportion
year	Region	WT	Y107N	Y107N/S129L	Y107N/S179Y	S148N	K277N	others	WT	Y107N	Y107N/S129L	Y107N/S179Y	S148N	K277N	others	WT	Y107N	Y107N/S129L	Y107N/S179Y	S148N	K277N	others
1984	AF-C	0	0	0	0	0	0	0	72	8	0	0	2	0	3	0.847059	0.0941176	0	0	0.0235294	0	0.0352941	1
1984	AF-E	0	0	0	0	0	0	0							85
1984	AF-NE	0	0	0	0	0	0	0
1984	AF-W	72	8	0	0	2	0	3
1984	AS-S-E	0	0	0	0	0	0	0
1984	AS-S-FE	0	0	0	0	0	0	0
1984	AS-SE-E	0	0	0	0	0	0	0
1984	AS-SE-W	0	0	0	0	0	0	0
1984	OC-NG	0	0	0	0	0	0	0
1984	SA	0	0	0	0	0	0	0	WT	Y107N	Y107N/S129L	Y107N/S179Y	S148N	K277N	others	WT	Y107N	Y107N/S129L	Y107N/S179Y	S148N	K277N	others
1990	AF-C	0	0	0	0	0	0	0	7	0	0	0	0	0	1	0.875	0	0	0	0	0	0.125	1
1990	AF-E	0	0	0	0	0	0	0							8
1990	AF-NE	0	0	0	0	0	0	0
1990	AF-W	7	0	0	0	0	0	1
1990	AS-S-E	0	0	0	0	0	0	0
1990	AS-S-FE	0	0	0	0	0	0	0
1990	AS-SE-E	0	0	0	0	0	0	0
1990	AS-SE-W	0	0	0	0	0	0	0
1990	OC-NG	0	0	0	0	0	0	0
1990	SA	0	0	0	0	0	0	0	WT	Y107N	Y107N/S129L	Y107N/S179Y	S148N	K277N	others	WT	Y107N	Y107N/S129L	Y107N/S179Y	S148N	K277N	others
1991	AF-C	0	0	0	0	0	0	0	1	0	0	0	0	0	1	0.5	0	0	0	0	0	0.5	1
1991	AF-E	0	0	0	0	0	0	0							2
1991	AF-NE	0	0	0	0	0	0	0
1991	AF-W	1	0	0	0	0	0	1
1991	AS-S-E	0	0	0	0	0	0	0
1991	AS-S-FE	0	0	0	0	0	0	0
1991	AS-SE-E	0	0	0	0	0	0	0
1991	AS-SE-W	0	0	0	0	0	0	0
1991	OC-NG	0	0	0	0	0	0	0
1991	SA	0	0	0	0	0	0	0	WT	Y107N	Y107N/S129L	Y107N/S179Y	S148N	K277N	others	WT	Y107N	Y107N/S129L	Y107N/S179Y	S148N	K277N	others
1993	AF-C	0	0	0	0	0	0	0	4	0	0	1	0	0	0	0.8	0	0	0.2	0	0	0	1
1993	AF-E	0	0	0	0	0	0	0							5
1993	AF-NE	0	0	0	0	0	0	0
1993	AF-W	0	0	0	0	0	0	0
1993	AS-S-E	0	0	0	0	0	0	0
1993	AS-S-FE	0	0	0	0	0	0	0
1993	AS-SE-E	4	0	0	1	0	0	0
1993	AS-SE-W	0	0	0	0	0	0	0
1993	OC-NG	0	0	0	0	0	0	0
1993	SA	0	0	0	0	0	0	0	WT	Y107N	Y107N/S129L	Y107N/S179Y	S148N	K277N	others	WT	Y107N	Y107N/S129L	Y107N/S179Y	S148N	K277N	others
1994	AF-C	0	0	0	0	0	0	0	2	0	0	0	0	0	0	1	0	0	0	0	0	0	1
1994	AF-E	2	0	0	0	0	0	0							2
1994	AF-NE	0	0	0	0	0	0	0
1994	AF-W	0	0	0	0	0	0	0
1994	AS-S-E	0	0	0	0	0	0	0
1994	AS-S-FE	0	0	0	0	0	0	0
1994	AS-SE-E	0	0	0	0	0	0	0
1994	AS-SE-W	0	0	0	0	0	0	0
1994	OC-NG	0	0	0	0	0	0	0
1994	SA	0	0	0	0	0	0	0	WT	Y107N	Y107N/S129L	Y107N/S179Y	S148N	K277N	others	WT	Y107N	Y107N/S129L	Y107N/S179Y	S148N	K277N	others
1995	AF-C	0	0	0	0	0	0	0	31	3	0	0	1	0	1	0.861111	0.0833333	0	0	0.0277778	0	0.0277778	1
1995	AF-E	31	3	0	0	1	0	1							36
1995	AF-NE	0	0	0	0	0	0	0
1995	AF-W	0	0	0	0	0	0	0
1995	AS-S-E	0	0	0	0	0	0	0
1995	AS-S-FE	0	0	0	0	0	0	0
1995	AS-SE-E	0	0	0	0	0	0	0
1995	AS-SE-W	0	0	0	0	0	0	0
1995	OC-NG	0	0	0	0	0	0	0
1995	SA	0	0	0	0	0	0	0	WT	Y107N	Y107N/S129L	Y107N/S179Y	S148N	K277N	others	WT	Y107N	Y107N/S129L	Y107N/S179Y	S148N	K277N	others
1996	AF-C	0	0	0	0	0	0	0	44	4	0	0	0	1	2	0.862745	0.0784314	0	0	0	0.0196078	0.0392157	1
1996	AF-E	44	4	0	0	0	1	2							51
1996	AF-NE	0	0	0	0	0	0	0
1996	AF-W	0	0	0	0	0	0	0
1996	AS-S-E	0	0	0	0	0	0	0
1996	AS-S-FE	0	0	0	0	0	0	0
1996	AS-SE-E	0	0	0	0	0	0	0
1996	AS-SE-W	0	0	0	0	0	0	0
1996	OC-NG	0	0	0	0	0	0	0
1996	SA	0	0	0	0	0	0	0	WT	Y107N	Y107N/S129L	Y107N/S179Y	S148N	K277N	others	WT	Y107N	Y107N/S129L	Y107N/S179Y	S148N	K277N	others
1997	AF-C	0	0	0	0	0	0	0	22	0	0	0	1	1	0	0.916667	0	0	0	0.0416667	0.0416667	0	1
1997	AF-E	22	0	0	0	1	1	0							24
1997	AF-NE	0	0	0	0	0	0	0
1997	AF-W	0	0	0	0	0	0	0
1997	AS-S-E	0	0	0	0	0	0	0
1997	AS-S-FE	0	0	0	0	0	0	0
1997	AS-SE-E	0	0	0	0	0	0	0
1997	AS-SE-W	0	0	0	0	0	0	0
1997	OC-NG	0	0	0	0	0	0	0
1997	SA	0	0	0	0	0	0	0	WT	Y107N	Y107N/S129L	Y107N/S179Y	S148N	K277N	others	WT	Y107N	Y107N/S129L	Y107N/S179Y	S148N	K277N	others
1998	AF-C	0	0	0	0	0	0	0	9	1	0	0	0	0	0	0.9	0.1	0	0	0	0	0	1
1998	AF-E	9	1	0	0	0	0	0							10
1998	AF-NE	0	0	0	0	0	0	0
1998	AF-W	0	0	0	0	0	0	0
1998	AS-S-E	0	0	0	0	0	0	0
1998	AS-S-FE	0	0	0	0	0	0	0
1998	AS-SE-E	0	0	0	0	0	0	0
1998	AS-SE-W	0	0	0	0	0	0	0
1998	OC-NG	0	0	0	0	0	0	0
1998	SA	0	0	0	0	0	0	0	WT	Y107N	Y107N/S129L	Y107N/S179Y	S148N	K277N	others	WT	Y107N	Y107N/S129L	Y107N/S179Y	S148N	K277N	others
1999	AF-C	0	0	0	0	0	0	0	2	0	0	0	0	0	0	1	0	0	0	0	0	0	1
1999	AF-E	2	0	0	0	0	0	0							2
1999	AF-NE	0	0	0	0	0	0	0
1999	AF-W	0	0	0	0	0	0	0
1999	AS-S-E	0	0	0	0	0	0	0
1999	AS-S-FE	0	0	0	0	0	0	0
1999	AS-SE-E	0	0	0	0	0	0	0
1999	AS-SE-W	0	0	0	0	0	0	0
1999	OC-NG	0	0	0	0	0	0	0
1999	SA	0	0	0	0	0	0	0	WT	Y107N	Y107N/S129L	Y107N/S179Y	S148N	K277N	others	WT	Y107N	Y107N/S129L	Y107N/S179Y	S148N	K277N	others
2000	AF-C	0	0	0	0	0	0	0	1	0	0	0	0	0	0	1	0	0	0	0	0	0	1
2000	AF-E	0	0	0	0	0	0	0							1
2000	AF-NE	0	0	0	0	0	0	0
2000	AF-W	0	0	0	0	0	0	0
2000	AS-S-E	0	0	0	0	0	0	0
2000	AS-S-FE	0	0	0	0	0	0	0
2000	AS-SE-E	1	0	0	0	0	0	0
2000	AS-SE-W	0	0	0	0	0	0	0
2000	OC-NG	0	0	0	0	0	0	0
2000	SA	0	0	0	0	0	0	0	WT	Y107N	Y107N/S129L	Y107N/S179Y	S148N	K277N	others	WT	Y107N	Y107N/S129L	Y107N/S179Y	S148N	K277N	others
2001	AF-C	0	0	0	0	0	0	0	44	4	0	1	3	0	0	0.846154	0.0769231	0	0.0192308	0.0576923	0	0	1
2001	AF-E	0	0	0	0	0	0	0							52
2001	AF-NE	0	0	0	0	0	0	0
2001	AF-W	18	1	0	0	3	0	0
2001	AS-S-E	0	0	0	0	0	0	0
2001	AS-S-FE	0	0	0	0	0	0	0
2001	AS-SE-E	0	0	0	0	0	0	0
2001	AS-SE-W	26	3	0	1	0	0	0
2001	OC-NG	0	0	0	0	0	0	0
2001	SA	0	0	0	0	0	0	0	WT	Y107N	Y107N/S129L	Y107N/S179Y	S148N	K277N	others	WT	Y107N	Y107N/S129L	Y107N/S179Y	S148N	K277N	others
2002	AF-C	0	0	0	0	0	0	0	39	5	0	0	0	0	0	0.886364	0.113636	0	0	0	0	0	1
2002	AF-E	0	0	0	0	0	0	0							44
2002	AF-NE	0	0	0	0	0	0	0
2002	AF-W	0	0	0	0	0	0	0
2002	AS-S-E	0	0	0	0	0	0	0
2002	AS-S-FE	0	0	0	0	0	0	0
2002	AS-SE-E	0	0	0	0	0	0	0
2002	AS-SE-W	39	5	0	0	0	0	0
2002	OC-NG	0	0	0	0	0	0	0
2002	SA	0	0	0	0	0	0	0	WT	Y107N	Y107N/S129L	Y107N/S179Y	S148N	K277N	others	WT	Y107N	Y107N/S129L	Y107N/S179Y	S148N	K277N	others
2003	AF-C	0	0	0	0	0	0	0	66	9	2	1	0	0	3	0.814815	0.111111	0.0246914	0.0123457	0	0	0.037037	1
2003	AF-E	4	0	0	0	0	0	0							81
2003	AF-NE	0	0	0	0	0	0	0
2003	AF-W	0	0	0	0	0	0	0
2003	AS-S-E	0	0	0	0	0	0	0
2003	AS-S-FE	0	0	0	0	0	0	0
2003	AS-SE-E	2	1	0	1	0	0	1
2003	AS-SE-W	60	8	2	0	0	0	2
2003	OC-NG	0	0	0	0	0	0	0
2003	SA	0	0	0	0	0	0	0	WT	Y107N	Y107N/S129L	Y107N/S179Y	S148N	K277N	others	WT	Y107N	Y107N/S129L	Y107N/S179Y	S148N	K277N	others
2004	AF-C	0	0	0	0	0	0	0	65	12	0	0	1	0	2	0.8125	0.15	0	0	0.0125	0	0.025	1
2004	AF-E	7	1	0	0	1	0	0							80
2004	AF-NE	0	0	0	0	0	0	0
2004	AF-W	0	0	0	0	0	0	0
2004	AS-S-E	0	0	0	0	0	0	0
2004	AS-S-FE	0	0	0	0	0	0	0
2004	AS-SE-E	0	0	0	0	0	0	0
2004	AS-SE-W	58	11	0	0	0	0	2
2004	OC-NG	0	0	0	0	0	0	0
2004	SA	0	0	0	0	0	0	0	WT	Y107N	Y107N/S129L	Y107N/S179Y	S148N	K277N	others	WT	Y107N	Y107N/S129L	Y107N/S179Y	S148N	K277N	others
2005	AF-C	0	0	0	0	0	0	0	70	11	1	0	0	1	2	0.823529	0.129412	0.0117647	0	0	0.0117647	0.0235294	1
2005	AF-E	25	1	0	0	0	1	1							85
2005	AF-NE	0	0	0	0	0	0	0
2005	AF-W	0	0	0	0	0	0	0
2005	AS-S-E	0	0	0	0	0	0	0
2005	AS-S-FE	0	0	0	0	0	0	0
2005	AS-SE-E	6	4	1	0	0	0	0
2005	AS-SE-W	39	6	0	0	0	0	1
2005	OC-NG	0	0	0	0	0	0	0
2005	SA	0	0	0	0	0	0	0	WT	Y107N	Y107N/S129L	Y107N/S179Y	S148N	K277N	others	WT	Y107N	Y107N/S129L	Y107N/S179Y	S148N	K277N	others
2006	AF-C	0	0	0	0	0	0	0	36	6	0	0	0	0	1	0.837209	0.139535	0	0	0	0	0.0232558	1
2006	AF-E	34	3	0	0	0	0	1							43
2006	AF-NE	0	0	0	0	0	0	0
2006	AF-W	0	0	0	0	0	0	0
2006	AS-S-E	0	0	0	0	0	0	0
2006	AS-S-FE	0	0	0	0	0	0	0
2006	AS-SE-E	1	2	0	0	0	0	0
2006	AS-SE-W	1	1	0	0	0	0	0
2006	OC-NG	0	0	0	0	0	0	0
2006	SA	0	0	0	0	0	0	0	WT	Y107N	Y107N/S129L	Y107N/S179Y	S148N	K277N	others	WT	Y107N	Y107N/S129L	Y107N/S179Y	S148N	K277N	others
2007	AF-C	0	0	0	0	0	0	0	148	24	4	0	2	1	6	0.8	0.12973	0.0216216	0	0.0108108	0.00540541	0.0324324	1
2007	AF-E	56	10	0	0	0	0	2							185
2007	AF-NE	0	0	0	0	0	0	0
2007	AF-W	51	8	0	0	2	1	2
2007	AS-S-E	0	0	0	0	0	0	0
2007	AS-S-FE	0	0	0	0	0	0	0
2007	AS-SE-E	24	1	4	0	0	0	1
2007	AS-SE-W	17	5	0	0	0	0	1
2007	OC-NG	0	0	0	0	0	0	0
2007	SA	0	0	0	0	0	0	0	WT	Y107N	Y107N/S129L	Y107N/S179Y	S148N	K277N	others	WT	Y107N	Y107N/S129L	Y107N/S179Y	S148N	K277N	others
2008	AF-C	0	0	0	0	0	0	0	328	64	10	2	10	1	27	0.742081	0.144796	0.0226244	0.00452489	0.0226244	0.00226244	0.061086	1
2008	AF-E	27	4	0	0	1	0	0							442
2008	AF-NE	0	0	0	0	0	0	0
2008	AF-W	76	9	0	0	9	0	10
2008	AS-S-E	0	0	0	0	0	0	0
2008	AS-S-FE	3	2	0	2	0	1	0
2008	AS-SE-E	29	1	10	0	0	0	0
2008	AS-SE-W	186	30	0	0	0	0	16
2008	OC-NG	7	18	0	0	0	0	1
2008	SA	0	0	0	0	0	0	0	WT	Y107N	Y107N/S129L	Y107N/S179Y	S148N	K277N	others	WT	Y107N	Y107N/S129L	Y107N/S179Y	S148N	K277N	others
2009	AF-C	0	0	0	0	0	0	0	180	38	7	4	1	4	10	0.737705	0.155738	0.0286885	0.0163934	0.00409836	0.0163934	0.0409836	1
2009	AF-E	38	1	0	0	1	0	3							244
2009	AF-NE	0	0	0	0	0	0	0
2009	AF-W	63	14	0	0	0	1	4
2009	AS-S-E	0	0	0	0	0	0	0
2009	AS-S-FE	6	4	0	0	0	2	0
2009	AS-SE-E	52	6	7	4	0	1	0
2009	AS-SE-W	9	1	0	0	0	0	3
2009	OC-NG	2	12	0	0	0	0	0
2009	SA	10	0	0	0	0	0	0	WT	Y107N	Y107N/S129L	Y107N/S179Y	S148N	K277N	others	WT	Y107N	Y107N/S129L	Y107N/S179Y	S148N	K277N	others
2010	AF-C	0	0	0	0	0	0	0	351	85	14	15	9	7	25	0.693676	0.167984	0.027668	0.0296443	0.0177866	0.013834	0.0494071	1
2010	AF-E	90	11	0	0	4	2	3							506
2010	AF-NE	8	0	0	0	0	0	0
2010	AF-W	97	16	0	0	5	0	8
2010	AS-S-E	0	0	0	0	0	0	0
2010	AS-S-FE	0	0	0	0	0	0	0
2010	AS-SE-E	145	54	14	15	0	5	14
2010	AS-SE-W	9	3	0	0	0	0	0
2010	OC-NG	2	1	0	0	0	0	0
2010	SA	0	0	0	0	0	0	0	WT	Y107N	Y107N/S129L	Y107N/S179Y	S148N	K277N	others	WT	Y107N	Y107N/S129L	Y107N/S179Y	S148N	K277N	others
2011	AF-C	0	0	0	0	0	0	0	782	130	29	25	12	18	34	0.759223	0.126214	0.0281553	0.0242718	0.0116505	0.0174757	0.0330097	1
2011	AF-E	202	20	0	0	5	8	10							1030
2011	AF-NE	0	0	0	0	0	0	0
2011	AF-W	161	25	0	0	6	2	9
2011	AS-S-E	0	0	0	0	0	0	0
2011	AS-S-FE	0	0	0	0	0	0	0
2011	AS-SE-E	280	54	28	25	1	8	13
2011	AS-SE-W	109	15	1	0	0	0	2
2011	OC-NG	4	16	0	0	0	0	0
2011	SA	26	0	0	0	0	0	0	WT	Y107N	Y107N/S129L	Y107N/S179Y	S148N	K277N	others	WT	Y107N	Y107N/S129L	Y107N/S179Y	S148N	K277N	others
2012	AF-C	107	12	0	0	2	2	9	600	120	30	10	8	7	30	0.745342	0.149068	0.0372671	0.0124224	0.00993789	0.00869565	0.0372671	1
2012	AF-E	69	7	0	0	1	2	2							805
2012	AF-NE	0	0	0	0	0	0	0
2012	AF-W	57	10	0	0	1	2	2
2012	AS-S-E	0	0	0	0	0	0	0
2012	AS-S-FE	28	6	0	1	0	0	2
2012	AS-SE-E	194	30	20	9	0	1	7
2012	AS-SE-W	137	37	10	0	4	0	7
2012	OC-NG	7	18	0	0	0	0	1
2012	SA	1	0	0	0	0	0	0	WT	Y107N	Y107N/S129L	Y107N/S179Y	S148N	K277N	others	WT	Y107N	Y107N/S129L	Y107N/S179Y	S148N	K277N	others
2013	AF-C	63	9	0	0	1	1	6	1119	192	12	3	31	13	70	0.777083	0.133333	0.00833333	0.00208333	0.0215278	0.00902778	0.0486111	1
2013	AF-E	194	19	0	0	5	12	8							1440
2013	AF-NE	11	0	0	0	0	0	0
2013	AF-W	645	71	0	0	25	0	49
2013	AS-S-E	0	0	0	0	0	0	0
2013	AS-S-FE	0	0	0	0	0	0	0
2013	AS-SE-E	63	11	10	2	0	0	0
2013	AS-SE-W	119	41	2	1	0	0	7
2013	OC-NG	24	41	0	0	0	0	0
2013	SA	0	0	0	0	0	0	0	WT	Y107N	Y107N/S129L	Y107N/S179Y	S148N	K277N	others	WT	Y107N	Y107N/S129L	Y107N/S179Y	S148N	K277N	others
2014	AF-C	60	5	0	0	2	1	6	1060	167	5	8	42	5	78	0.776557	0.122344	0.003663	0.00586081	0.0307692	0.003663	0.0571429	1
2014	AF-E	206	24	0	1	6	1	9							1365
2014	AF-NE	43	2	0	0	1	0	1
2014	AF-W	650	91	0	0	33	1	57
2014	AS-S-E	0	0	0	0	0	0	0
2014	AS-S-FE	0	0	0	0	0	0	0
2014	AS-SE-E	60	12	5	7	0	2	5
2014	AS-SE-W	29	6	0	0	0	0	0
2014	OC-NG	7	27	0	0	0	0	0
2014	SA	5	0	0	0	0	0	0	WT	Y107N	Y107N/S129L	Y107N/S179Y	S148N	K277N	others	WT	Y107N	Y107N/S129L	Y107N/S179Y	S148N	K277N	others
2015	AF-C	27	0	0	0	1	1	3	854	189	2	19	37	28	91	0.7	0.154918	0.00163934	0.0155738	0.0303279	0.0229508	0.0745902	1
2015	AF-E	10	2	0	0	0	2	0							1220
2015	AF-NE	18	1	0	0	0	0	0
2015	AF-W	419	56	0	0	31	4	58
2015	AS-S-E	0	0	0	0	0	0	0
2015	AS-S-FE	217	102	0	12	5	16	25
2015	AS-SE-E	108	15	2	7	0	5	0
2015	AS-SE-W	29	6	0	0	0	0	0
2015	OC-NG	2	7	0	0	0	0	0
2015	SA	24	0	0	0	0	0	5	WT	Y107N	Y107N/S129L	Y107N/S179Y	S148N	K277N	others	WT	Y107N	Y107N/S129L	Y107N/S179Y	S148N	K277N	others
2016	AF-C	75	3	0	0	1	0	2	1634	317	33	26	25	24	119	0.75023	0.145546	0.0151515	0.0119376	0.0114784	0.0110193	0.0546373	1
2016	AF-E	0	0	0	0	0	0	0							2178
2016	AF-NE	4	0	0	0	0	0	1
2016	AF-W	559	57	0	0	17	3	42
2016	AS-S-E	28	6	0	0	0	2	3
2016	AS-S-FE	383	184	0	8	5	18	48
2016	AS-SE-E	217	14	3	18	0	1	5
2016	AS-SE-W	317	43	30	0	2	0	0
2016	OC-NG	3	10	0	0	0	0	0
2016	SA	48	0	0	0	0	0	18	WT	Y107N	Y107N/S129L	Y107N/S179Y	S148N	K277N	others	WT	Y107N	Y107N/S129L	Y107N/S179Y	S148N	K277N	others
2017	AF-C	0	0	0	0	0	0	0	1603	335	39	130	25	37	73	0.714987	0.14942	0.0173952	0.0579839	0.0111508	0.0165031	0.0325602	1
2017	AF-E	0	0	0	0	0	0	0							2242
2017	AF-NE	43	2	0	0	0	0	1
2017	AF-W	462	67	0	0	22	1	39
2017	AS-S-E	95	38	0	0	2	0	8
2017	AS-S-FE	27	10	0	1	1	3	2
2017	AS-SE-E	720	140	20	128	0	32	22
2017	AS-SE-W	210	26	19	1	0	1	0
2017	OC-NG	45	52	0	0	0	0	0
2017	SA	1	0	0	0	0	0	1	WT	Y107N	Y107N/S129L	Y107N/S179Y	S148N	K277N	others	WT	Y107N	Y107N/S129L	Y107N/S179Y	S148N	K277N	others
2018	AF-C	0	0	0	0	0	0	0	896	140	6	106	12	3	48	0.739884	0.115607	0.00495458	0.087531	0.00990917	0.00247729	0.0396367	1
2018	AF-E	2	0	0	0	0	0	0							1211
2018	AF-NE	0	0	0	0	0	0	0
2018	AF-W	439	61	0	0	12	0	43
2018	AS-S-E	2	3	0	0	0	0	0
2018	AS-S-FE	0	0	0	0	0	0	0
2018	AS-SE-E	453	76	6	106	0	3	5
2018	AS-SE-W	0	0	0	0	0	0	0
2018	OC-NG	0	0	0	0	0	0	0
2018	SA	0	0	0	0	0	0	0

## Sheet: ED_7c
Extended Data Fig. 7c | Frequency of the Cam3.II mutations in clinical isolates of ftsh1: PF3D7_1239700
Country	D695	D695G	Heterozygous	No Call	Subtotal		D695	D695G	Mix	No Call
Bangladesh	49	0	1	0	50		0.98	0	0.02	0
Cambodia	507	46	17	0	570		0.889474	0.0807018	0.0298246	0
Laos	83	0	2	0	85		0.976471	0	0.0235294	0
Myanmar	59	1	0	0	60		0.983333	0.0166667	0	0
Thailand	129	15	4	0	148		0.871622	0.101351	0.027027	0
Vietnam	70	21	6	0	97		0.721649	0.216495	0.0618557	0
Malawi	368	0	0	1	369		0.99729	0	0	0.00271003
DR of the Congo	113	0	0	0	113		1	0	0	0
Ghana	517	0	0	100	617		0.837925	0	0	0.162075
Guinea	100	0	0	0	100		1	0	0	0
Mali	96	0	0	0	96		1	0	0	0
Nigeria	5	0	0	0	5		1	0	0	0
Senegal	137	0	0	0	137		1	0	0	0
The Gambia	65	0	0	0	65		1	0	0	0

## Sheet: ED_7d
Extended Data Fig. 7d | Frequency of the Cam3.II mutations in clinical isolates of samc: PF3D7_1241600
Country	I176 + S193	I176K/R	S193T/P/A	I176K/R + S193T/P/A	Mix	No Call	Subtotal		I176 + S193 (0)	I176K/R	S193T/P/A	I176K/R + S193T/P/A	Mix	No Call
Bangladesh	0	4	0	42	3	1	50		0	0.08	0	0.84	0.06	0.02	1
Cambodia	0	13	0	547	8	2	570		0	0.022807	0	0.959649	0.0140351	0.00350877	1
Laos	0	12	0	70	3	0	85		0	0.141176	0	0.823529	0.0352941	0	1
Myanmar	0	5	0	52	3	0	60		0	0.0833333	0	0.866667	0.05	0	1
Thailand	0	0	0	146	2	0	148		0	0	0	0.986486	0.0135135	0	1
Vietnam	0	1	0	96	0	0	97		0	0.0103093	0	0.989691	0	0	1
Malawi	0	28	14	233	90	4	369		0	0.0758808	0.0379404	0.631436	0.243902	0.0108401	1
DR of the Congo	0	15	2	74	22	0	113		0	0.132743	0.0176991	0.654867	0.19469	0	1
Ghana	0	46	11	321	136	103	617		0	0.0745543	0.0178282	0.520259	0.220421	0.166937	1
Guinea	0	14	2	55	29	0	100		0	0.14	0.02	0.55	0.29	0	1
Mali	0	12	3	57	18	6	96		0	0.125	0.03125	0.59375	0.1875	0.0625	1
Nigeria	0	1	0	3	1	0	5		0	0.2	0	0.6	0.2	0	1
Senegal	0	4	10	70	9	44	137		0	0.0291971	0.0729927	0.510949	0.0656934	0.321168	1
The Gambia	0	8	9	35	10	3	65		0	0.123077	0.138462	0.538462	0.153846	0.0461538	1

## Sheet: ED_7e
Extended Data Fig. 7e | Frequency of the Cam3.II mutations in clinical isolates of thzk: PF3D7_1239600
Country	A301	A301V	Heterozygous	No Call	Subtotal		A301	A301V	Mix	No Call
Bangladesh	36	4	10	0	50		0.72	0.08	0.2	0	1
Cambodia	394	133	43	0	570		0.691228	0.233333	0.0754386	0	1
Laos	37	35	13	0	85		0.435294	0.411765	0.152941	0	1
Myanmar	28	27	5	0	60		0.466667	0.45	0.0833333	0	1
Thailand	93	44	11	0	148		0.628378	0.297297	0.0743243	0	1
Vietnam	43	45	9	0	97		0.443299	0.463918	0.0927835	0	1
Malawi	297	16	55	1	369		0.804878	0.0433604	0.149051	0.00271003	1
DR of the Congo	96	7	10	0	113		0.849558	0.0619469	0.0884956	0	1
Ghana	376	35	106	100	617		0.6094	0.0567261	0.171799	0.162075	1
Guinea	78	8	14	0	100		0.78	0.08	0.14	0	1
Mali	69	9	18	0	96		0.71875	0.09375	0.1875	0	1
Nigeria	5	0	0	0	5		1	0	0	0	1
Senegal	115	16	6	0	137		0.839416	0.116788	0.0437956	0	1
The Gambia	57	5	3	0	65		0.876923	0.0769231	0.0461538	0	1
