# Supplementary material for: Identification of genetic markers of quinine partial resistance in Plasmodium falciparum
Source: Nat Microbiol. 2026 Jul 6;11(8):2213–31. doi: 10.1038/s41564-026-02410-7 (PMC13423875; doi:10.1038/s41564-026-02410-7)
Supplement: Supplementary file 13 — DMT1 co-localization data, statistical source data. [file 41564_2026_2410_MOESM13_ESM.xlsx]

## Sheet: ED_8j
Extended Data 8j | Percent DMT1-3xHA volume colocalization between DMT1 and the probed organelles
Organelle	% DMT1-3xHA volume colocalization with DMT1													N	Mean	SEM							Adjusted p-values (Welch's ANOVA with a Dunnett's post hoc test, both two-sided)
MitoTracker	0.97	2.69	2.08	5.26	0	0	0	0.59	1.54					9	1.459	0.5742		Dunnett's T3 multiple comparisons test	Mean Diff.	95.00% CI of diff.	Below threshold?	Summary
PfACP	18.59	16.76	0	11.11	60.23	0	7.69	0	0.63	0	0			11	10.46	5.423		MitoTracker vs. PfACP	-8.997	-27.90 to 9.911	No	ns	0.657
Rab7	21.85	0	17.94	0.83										4	10.16	5.682		MitoTracker vs. Rab7	-8.696	-41.89 to 24.50	No	ns	0.734
Rab5B	52.43	57.52	39.51	47.21	6.59	8.33	27.47	8						8	30.88	7.499		MitoTracker vs. Rab5B	-29.42	-58.04 to -0.8091	Yes	*	0.0438
Rab11A	21.43	0	27.78	4.117	7.5	4								6	10.8	4.545		MitoTracker vs. Rab11A	-9.346	-29.10 to 10.41	No	ns	0.4723
PfK13	81.67	37.57	22	40	15.71	49.11	42.65	43.62						8	41.54	6.995		MitoTracker vs. PfK13	-40.08	-66.79 to -13.38	Yes	**	0.0059
BiP	41.91	71.99	78.78	15.88	79.09	15.49	1.92	9.71						8	39.35	11.65		MitoTracker vs. BiP	-37.89	-82.28 to 6.508	No	ns	0.1007
PfEXP2	70.25	7.56	21.6	89.71	88.35	92.62	24.05	11.76	3.39	0				10	40.93	12.41		MitoTracker vs. PfEXP2	-39.47	-83.60 to 4.663	No	ns	0.0874
PfPM2	39.92	53.49	42.98	3.11	2.45									5	28.39	10.7		MitoTracker vs. PfPM2	-26.93	-78.52 to 24.66	No	ns	0.3232
PfCRT	31.45	26.79	23.43	26.18	3.23	27.96	16.67	15	11.77	5.94	5.78	11.36	8.33	13	16.45	2.683		MitoTracker vs. PfCRT	-14.99	-24.05 to -5.943	Yes	**	0.001
Nile Red	67.11	1.04	4	15	73.51	98.58	81.48	66.96	9.56	83.33	12.9			11	46.68	11.37		MitoTracker vs. Nile Red	-45.22	-84.70 to -5.741	Yes	*	0.0226
